# Supplementary material for: Low-Density Lipoprotein Cholesterol 4: The Notable Risk Factor of Coronary Artery Disease Development
Source: Front Cardiovasc Med. 2021 Apr 16;8:619386. doi: 10.3389/fcvm.2021.619386 (PMC8085268; doi:10.3389/fcvm.2021.619386)
Supplement: Supplementary file 1 [file Table_1.XLSX]

## Sheet: matched data
ID	Hospital	Gensini Score	Groups	Gender (0=female,1=male)	Age	BMI	Smoking (0=No,1=Yes)	Drink (0=No,1=Yes)	Hypertension (0=No,1=Yes)	Taking antihypertensive medications	Diabetes mellitus (0=No,1=Yes)	Taking hypoglycemic drugs	TC (mmol/L)	TG (mmol/L)	HDL-C (mmol/L)	LDL-C (mmol/L)	LDLC-1 (mg/dL)	LDLC-2 (mg/dL)	LDLC-3 (mg/dL)	LDLC-4 (mg/dL)	LDLC-5 (mg/dL)	LDLC-6 (mg/dL)	LDLC-7 (mg/dL)	sdLDL-C (mg/dL)	Serum creatinine (umol/L)
1	General Hospital of Tisco	NA	Control	0	27	20.03	0	0	0	NA	0	NA	3.31	1.38	0.67	1.82	17	21	7	2	0	0	0	9	59
2	the First People’s Hospital of Pingdingshan	NA	Control	0	31	19.84	0	0	0	NA	0	NA	3.6	0.44	1.57	1.82	18	11	2	0	0	0	0	2	46
3	the First People’s Hospital of Pingdingshan	NA	Control	1	31	18.37	0	0	0	NA	0	NA	2.78	0.22	1.36	1.15	18	27	6	0	0	0	0	6	53
4	the First People’s Hospital of Pingdingshan	NA	Control	1	32	18.7	1	1	0	NA	0	NA	3.47	0.97	1.61	1.61	19	12	2	0	0	0	0	2	67
5	General Hospital of Tisco	NA	Control	0	34	27.34	0	0	0	NA	0	NA	4.15	0.98	1.23	2.76	28	19	2	0	0	0	0	2	49
6	the First People’s Hospital of Pingdingshan	NA	Control	1	34	26.12	0	0	0	NA	1	No	3.57	5	0.81	1.6	20	16	4	0	0	0	0	4	51
7	General Hospital of Tisco	NA	Control	0	34	18.42	0	0	0	NA	0	NA	3.46	0.64	1.53	1.73	19	27	6	0	0	0	0	6	58
8	the First People’s Hospital of Pingdingshan	NA	Control	0	36	22.86	0	0	0	NA	0	NA	4.25	0.99	1.62	2.15	30	15	1	0	0	0	0	1	56
9	the First People’s Hospital of Pingdingshan	NA	Control	0	36	20.83	0	0	1	No	0	NA	2.96	1.03	1.16	1.65	28	20	4	0	0	0	0	4	53
10	the First People’s Hospital of Pingdingshan	NA	Control	1	36	45.31	0	0	1	No	0	NA	3.92	1.21	0.98	2.5	22	20	5	0	0	0	0	5	85
11	the First People’s Hospital of Pingdingshan	NA	Control	0	38	18.37	0	0	0	NA	0	NA	3.49	0.77	1.13	2.11	55	26	2	0	0	0	0	2	70
12	the First People’s Hospital of Pingdingshan	NA	Control	0	38	25.35	1	1	0	NA	0	NA	5.44	0.86	1.04	3.74	46	29	6	0	0	0	0	6	76
13	the First People’s Hospital of Pingdingshan	NA	Control	1	38	24.22	0	0	0	NA	0	NA	4.4	1.14	1.3	2.7	20	18	3	0	0	0	0	3	77
14	the First People’s Hospital of Pingdingshan	NA	Control	0	40	22.86	0	0	0	NA	0	NA	3.77	0.51	1.46	1.61	35	9	1	0	0	0	0	1	61
15	General Hospital of Tisco	NA	Control	0	41	20.96	0	0	1	No	0	NA	4.06	1.02	1.62	2.26	35	21	5	0	0	0	0	5	41
16	the First People’s Hospital of Pingdingshan	NA	Control	1	41	24.78	0	0	0	NA	0	NA	4.71	1.37	1.53	2.72	23	24	6	0	0	0	0	6	75
17	the First People’s Hospital of Pingdingshan	NA	Control	1	41	33.41	0	1	0	NA	0	NA	4.48	1.15	0.93	2.66	26	14	2	0	0	0	0	2	93
18	General Hospital of Tisco	NA	Control	0	42	21.88	0	0	0	NA	0	NA	4.09	0.73	1.05	2.57	34	19	3	0	0	0	0	3	42
19	General Hospital of Tisco	NA	Control	1	42	29.65	0	0	0	NA	0	NA	3.77	1.33	0.82	2.5	19	14	1	0	0	0	0	1	81
20	General Hospital of Tisco	NA	Control	0	43	23.53	0	0	0	NA	0	NA	4.53	1.31	1.95	1.81	26	19	4	0	0	0	0	4	50
21	General Hospital of Tisco	NA	Control	0	43	21.37	0	0	0	NA	0	NA	4.52	0.8	1.62	2.53	35	26	6	0	0	0	0	6	54
22	General Hospital of Tisco	NA	Control	1	43	29.97	0	0	1	Yes	0	NA	3.68	0.86	2.23	1.4	22	11	0	0	0	0	0	0	62
23	General Hospital of Tisco	NA	Control	1	43	23.81	1	1	0	NA	0	NA	3.29	0.92	1.32	1.15	20	8	1	0	0	0	0	1	71
24	the First People’s Hospital of Pingdingshan	NA	Control	1	43	32.87	1	1	1	Yes	0	NA	4.37	1.03	1.09	2.94	28	23	5	0	0	0	0	5	83
25	General Hospital of Tisco	NA	Control	0	44	24.22	0	0	0	NA	0	NA	4.34	1.96	1.08	2.31	16	15	5	0	0	0	0	5	49
26	the First People’s Hospital of Pingdingshan	NA	Control	0	44	23.88	0	0	1	Yes	0	NA	5.08	1.08	2.1	2.6	22	0	0	0	0	0	0	0	49
27	the First People’s Hospital of Pingdingshan	NA	Control	0	44	23.59	0	0	0	NA	0	NA	4.16	0.5	2.06	2.05	25	42	10	0	0	0	0	10	55
28	the First People’s Hospital of Pingdingshan	NA	Control	0	44	29.55	0	0	0	NA	0	NA	3.77	0.69	1.58	1.63	15	8	2	0	0	0	0	2	66
29	the First People’s Hospital of Pingdingshan	NA	Control	0	45	27.48	0	0	1	No	0	NA	4.19	1.39	1.53	2.44	30	23	5	0	0	0	0	5	47
30	the First People’s Hospital of Pingdingshan	NA	Control	0	46	23.44	0	0	0	NA	0	NA	5.81	2.27	1.02	4.03	27	26	5	0	0	0	0	5	43
31	General Hospital of Tisco	NA	Control	0	46	20.28	0	0	0	NA	0	NA	4.24	0.87	1.82	2.02	30	20	3	0	0	0	0	3	46
32	the First People’s Hospital of Pingdingshan	NA	Control	1	46	22.49	1	1	0	NA	0	NA	5.14	0.82	0.99	3.28	30	9	2	0	0	0	0	2	66
33	the First People’s Hospital of Pingdingshan	NA	Control	1	46	24.16	0	0	0	NA	0	NA	3.84	0.73	1.66	2.13	24	11	0	0	0	0	0	0	71
34	General Hospital of Tisco	NA	Control	1	46	27.28	0	0	0	NA	0	NA	3.34	1.41	0.94	1.7	18	13	2	0	0	0	0	2	74
35	Mianxian Hospital	NA	Control	1	46	25.26	0	0	0	NA	0	NA	3.32	1.11	0.71	2.26	17	14	3	0	0	0	0	3	74
36	Mianxian Hospital	NA	Control	1	46	22.39	1	1	0	NA	0	NA	4.09	0.84	1.87	1.87	30	12	2	0	0	0	0	2	91
37	Mianxian Hospital	NA	Control	0	47	20.7	0	0	1	Yes	0	NA	3.86	2.22	1.18	1.64	3	0	0	0	0	0	0	0	58
38	Mianxian Hospital	NA	Control	1	47	19.83	0	0	1	Yes	0	NA	4.16	1.36	1.86	1.71	34	20	2	0	0	0	0	2	83
39	General Hospital of Tisco	NA	Control	0	47	24.45	0	0	0	NA	0	NA	3.75	0.95	1.22	2.24	20	16	4	0	0	0	0	4	44
40	General Hospital of Tisco	NA	Control	0	47	25.28	0	0	0	NA	0	NA	4.2	1.01	0.82	2.58	22	11	1	0	0	0	0	1	46
41	the First People’s Hospital of Pingdingshan	NA	Control	0	47	24.02	0	0	0	NA	0	NA	4.39	1.01	1.21	2.38	22	7	0	0	0	0	0	0	48
42	the First People’s Hospital of Pingdingshan	NA	Control	0	47	22.66	0	0	0	NA	0	NA	3.86	3.17	0.35	1.2	24	11	0	0	0	0	0	0	55
43	the First People’s Hospital of Pingdingshan	NA	Control	1	47	28.41	0	0	0	NA	0	NA	3.55	0.71	0.95	2.48	27	16	3	0	0	0	0	3	58
44	General Hospital of Tisco	NA	Control	1	47	25.6	0	0	0	NA	0	NA	5.74	4.03	1.07	2.96	21	28	3	0	0	0	0	3	59
45	the First People’s Hospital of Pingdingshan	NA	Control	0	47	25.34	0	0	0	NA	0	NA	4.21	1.14	1.34	2.7	23	10	0	0	0	0	0	0	64
46	the First People’s Hospital of Pingdingshan	NA	Control	1	47	22.58	0	0	0	NA	0	NA	3.54	1.36	1.26	1.78	24	11	0	0	0	0	0	0	NA
47	General Hospital of Tisco	NA	Control	1	47	21.22	1	1	0	NA	0	NA	4.6	0.84	1.82	2.76	40	16	3	0	0	0	0	3	74
48	General Hospital of Tisco	NA	Control	0	48	20.03	0	0	0	NA	0	NA	1.94	1.54	0.62	0.67	6	11	2	0	0	0	0	2	174
49	the First People’s Hospital of Pingdingshan	NA	Control	0	48	20.76	0	0	0	NA	0	NA	4.51	1.15	1.47	2.35	24	18	2	0	0	0	0	2	29
50	General Hospital of Tisco	NA	Control	0	48	21.08	0	0	1	Yes	0	NA	2.95	0.86	1.73	1.32	17	9	2	0	0	0	0	2	36
51	General Hospital of Tisco	NA	Control	0	48	22.49	0	0	0	NA	0	NA	4.57	0.48	1.88	2.46	27	6	0	0	0	0	0	0	47
52	the First People’s Hospital of Pingdingshan	NA	Control	0	48	26.84	0	0	0	NA	0	NA	5.18	0.76	1.98	2.38	47	23	0	0	0	0	0	0	54
53	the First People’s Hospital of Pingdingshan	NA	Control	0	48	27.48	0	0	1	Yes	0	NA	4.9	1.02	1.18	2.81	32	26	6	0	0	0	0	6	55
54	the First People’s Hospital of Pingdingshan	NA	Control	0	48	27.22	0	0	1	Yes	0	NA	4.37	1.83	0.45	2.42	34	3	0	0	0	0	0	0	61
55	the First People’s Hospital of Pingdingshan	NA	Control	1	48	20.75	0	0	1	Yes	0	NA	4.33	1.07	1.2	2.81	34	21	5	0	0	0	0	5	67
56	the First People’s Hospital of Pingdingshan	NA	Control	1	48	30.61	1	1	0	NA	0	NA	3.99	1.53	1.48	1.78	22	19	4	0	0	0	0	4	73
57	General Hospital of Tisco	NA	Control	0	49	22.03	0	0	0	NA	0	NA	5.79	1.41	1.41	2.57	34	24	5	0	0	0	0	5	50
58	the First People’s Hospital of Pingdingshan	NA	Control	1	49	29.39	0	0	0	NA	0	NA	3.19	2.03	0.55	1.61	12	5	0	0	0	0	0	0	58
59	General Hospital of Tisco	NA	Control	1	49	32.41	0	0	0	NA	0	NA	3.74	0.95	1.19	2.3	19	24	6	0	0	0	0	6	61
60	General Hospital of Tisco	NA	Control	1	50	22.79	0	0	0	NA	0	NA	3.98	1.36	1.13	2.7	24	19	3	0	0	0	0	3	74
61	Mianxian Hospital	NA	Control	0	50	18.59	0	0	0	NA	0	NA	4.83	1.02	1.47	2.95	28	18	2	0	0	0	0	2	38
62	Mianxian Hospital	NA	Control	1	50	22.49	1	1	0	NA	0	NA	4.28	1.34	3.08	1.32	21	23	1	0	0	0	0	1	73
63	the First People’s Hospital of Pingdingshan	NA	Control	0	51	20.55	0	0	0	NA	0	NA	2.8	0.84	1.13	1.5	29	19	4	0	0	0	0	4	46
64	the First People’s Hospital of Pingdingshan	NA	Control	0	51	27.69	0	0	0	NA	0	NA	4.4	0.83	1.72	2.46	32	24	4	0	0	0	0	4	48
65	the First People’s Hospital of Pingdingshan	NA	Control	1	51	19.15	1	1	0	NA	0	NA	2.94	1.03	1.69	1.27	24	16	3	0	0	0	0	3	71
66	the First People’s Hospital of Pingdingshan	NA	Control	1	51	21.97	0	0	0	NA	0	NA	4.39	0.79	1.08	2.99	20	17	3	0	0	0	0	3	83
67	General Hospital of Tisco	NA	Control	0	51	29.39	0	0	0	NA	0	NA	3.79	1.2	1.23	2.35	26	10	0	0	0	0	0	0	84
68	General Hospital of Tisco	NA	Control	0	52	24.03	0	0	0	NA	0	NA	4.61	1.26	2.89	1.42	15	14	5	0	0	0	0	5	82
69	General Hospital of Tisco	NA	Control	0	52	26.67	0	0	0	NA	0	NA	4.82	1.06	1.18	3.03	23	13	2	0	0	0	0	2	57
70	the First People’s Hospital of Pingdingshan	NA	Control	1	52	20.28	1	1	0	NA	0	NA	5.1	0.54	1.78	3.02	38	26	4	0	0	0	0	4	64
71	the First People’s Hospital of Pingdingshan	NA	Control	1	52	25.47	0	0	1	No	0	NA	4.78	0.67	1.23	2.35	25	12	0	0	0	0	0	0	66
72	General Hospital of Tisco	NA	Control	0	52	24.17	0	0	0	NA	0	NA	4.31	0.74	1.67	2.53	32	25	4	0	0	0	0	4	NA
73	the First People’s Hospital of Pingdingshan	NA	Control	0	53	27.68	0	0	0	NA	0	NA	3.79	1.32	1.03	2.26	30	26	5	0	0	0	0	5	44
74	General Hospital of Tisco	NA	Control	0	53	17.9	0	0	0	NA	0	NA	3.08	0.6	0.97	1.47	28	16	3	0	0	0	0	3	55
75	the First People’s Hospital of Pingdingshan	NA	Control	1	53	22.95	0	0	0	NA	0	NA	2.89	1.11	0.73	1.91	19	22	6	0	0	0	0	6	69
76	the First People’s Hospital of Pingdingshan	NA	Control	0	54	18.31	0	0	0	NA	0	NA	5.28	0.79	1.35	3.27	14	13	4	0	0	0	0	4	42
77	General Hospital of Tisco	NA	Control	1	54	24.22	0	0	1	No	0	NA	4.56	0.98	1.81	2.36	37	23	5	0	0	0	0	5	58
78	the First People’s Hospital of Pingdingshan	NA	Control	1	54	28.34	0	0	1	Yes	0	NA	5.31	1.74	0.89	3.15	23	21	7	0	0	0	0	7	66
79	General Hospital of Tisco	NA	Control	1	55	23.88	0	0	0	NA	0	NA	5.67	1.89	1.28	3.92	31	23	2	0	0	0	0	2	70
80	the First People’s Hospital of Pingdingshan	NA	Control	0	55	20.43	0	0	0	NA	0	NA	2.49	0.62	1.05	1.15	16	15	4	0	0	0	0	4	34
81	General Hospital of Tisco	NA	Control	0	55	30.04	0	0	0	NA	0	NA	5.05	3.26	1.13	1.87	10	7	0	0	0	0	0	0	48
82	General Hospital of Tisco	NA	Control	0	55	28.52	0	0	0	NA	0	NA	5.32	1.87	1.28	3.13	18	16	3	0	0	0	0	3	69
83	General Hospital of Tisco	NA	Control	0	55	22.08	0	0	0	NA	0	NA	3.93	2.01	0.95	2.07	17	10	1	0	0	0	0	1	79
84	the First People’s Hospital of Pingdingshan	NA	Control	1	55	23.36	0	0	0	NA	0	NA	2.86	2.3	1.29	0.54	4	2	0	0	0	0	0	0	202
85	the First People’s Hospital of Pingdingshan	NA	Control	0	56	36.05	0	0	1	No	0	NA	5.25	0.61	2.3	2.3	26	0	0	0	0	0	0	0	47
86	General Hospital of Tisco	NA	Control	1	56	25.95	0	0	1	Yes	0	NA	3.87	1.15	0.9	2.43	30	20	4	0	0	0	0	4	61
87	the First People’s Hospital of Pingdingshan	NA	Control	0	56	22.89	0	0	0	NA	0	NA	6.52	0.76	1.11	1.98	22	14	2	0	0	0	0	2	65
88	General Hospital of Tisco	NA	Control	0	56	21.09	0	0	1	Yes	0	NA	4.39	1.31	1.65	2.02	32	19	1	0	0	0	0	1	114
89	General Hospital of Tisco	NA	Control	0	57	29.74	0	0	1	Yes	0	NA	4.94	1.89	1.4	2.8	20	23	3	0	0	0	0	3	53
90	the First People’s Hospital of Pingdingshan	NA	Control	1	59	19.59	0	0	0	NA	0	NA	5.86	2.47	0.23	3.02	42	37	3	0	0	0	0	3	36
91	the First People’s Hospital of Pingdingshan	NA	Control	1	59	23.18	0	0	0	NA	0	NA	3.32	1.08	0.5	2.33	20	27	3	0	0	0	0	3	63
92	General Hospital of Tisco	NA	Control	1	60	20.9	0	0	0	NA	0	NA	4.68	0.67	2.02	2.49	30	11	0	0	0	0	0	0	54
93	General Hospital of Tisco	NA	Control	1	60	28.09	0	0	0	NA	0	NA	3.34	1.4	0.94	1.88	19	17	6	0	0	0	0	6	68
94	the First People’s Hospital of Pingdingshan	NA	Control	1	60	23.44	0	0	0	NA	0	NA	4.56	1.03	1.2	3.02	42	30	5	0	0	0	0	5	69
95	the First People’s Hospital of Pingdingshan	NA	Control	0	61	28.44	0	0	0	NA	0	NA	4.78	1.79	1.45	2.86	22	31	5	0	0	0	0	5	49
96	General Hospital of Tisco	NA	Control	0	61	23.05	0	0	1	No	0	NA	5.39	0.48	1.24	3.36	40	24	4	0	0	0	0	4	54
97	the First People’s Hospital of Pingdingshan	NA	Control	0	61	20.31	0	0	0	NA	0	NA	4.19	1.22	1.08	2.5	36	10	0	0	0	0	0	0	59
98	General Hospital of Tisco	NA	Control	0	61	19.56	0	0	0	NA	0	NA	4.47	2.45	2.52	1.6	23	21	0	0	0	0	0	0	66
99	Mianxian Hospital	NA	Control	0	61	21.48	0	0	0	NA	0	NA	5.35	1.07	1.36	3.14	29	4	0	0	0	0	0	0	84
100	Mianxian Hospital	NA	Control	0	62	29.24	0	0	0	NA	0	NA	4.86	1.56	1.21	3.2	25	30	14	0	0	0	0	14	58
101	the First People’s Hospital of Pingdingshan	NA	Control	1	62	22.23	0	0	0	NA	0	NA	4.12	1.11	0.63	2.67	25	23	5	0	0	0	0	5	70
102	the First People’s Hospital of Pingdingshan	NA	Control	0	63	23.83	0	0	1	Yes	0	NA	6.16	1.86	1.55	4.03	35	29	3	0	0	0	0	3	61
103	General Hospital of Tisco	NA	Control	1	63	18.34	0	0	0	NA	0	NA	3.12	1.54	1.1	1.52	7	11	5	0	0	0	0	5	63
104	General Hospital of Tisco	NA	Control	0	63	24.22	0	0	0	NA	0	NA	6.12	1.6	1.6	3.77	24	19	1	0	0	0	0	1	73
105	the First People’s Hospital of Pingdingshan	NA	Control	0	64	22.03	0	0	0	NA	0	NA	6.02	1.35	1.67	3.5	38	18	0	0	0	0	0	0	43
106	General Hospital of Tisco	NA	Control	1	64	22.49	1	1	0	NA	0	NA	4.39	1.58	1.2	2.68	29	28	6	0	0	0	0	6	68
107	the First People’s Hospital of Pingdingshan	NA	Control	0	65	18.31	0	0	1	No	0	NA	6.71	1.17	1.9	4.64	57	9	0	0	0	0	0	0	53
108	General Hospital of Tisco	NA	Control	1	65	22.34	0	0	0	NA	1	Yes	3.54	0.86	1.23	1.71	26	21	3	0	0	0	0	3	59
109	the First People’s Hospital of Pingdingshan	NA	Control	0	65	25.39	0	0	0	NA	0	NA	3.62	1.23	1.76	1.89	37	16	1	0	0	0	0	1	46
110	Mianxian Hospital	NA	Control	0	65	22.86	0	0	0	NA	0	NA	2.23	1.34	0.57	1.3	9	3	0	0	0	0	0	0	51
111	Mianxian Hospital	NA	Control	1	65	20.44	0	0	0	NA	0	NA	4.25	1.32	0.97	2.68	20	13	1	0	0	0	0	1	61
112	Mianxian Hospital	NA	Control	1	65	27.24	0	0	1	No	0	NA	3.86	2.31	0.78	1.8	29	22	5	0	0	0	0	5	64
113	the First People’s Hospital of Pingdingshan	NA	Control	1	65	20.9	0	0	1	Yes	0	NA	4.2	1.97	0.82	1.83	21	19	5	0	0	0	0	5	76
114	the First People’s Hospital of Pingdingshan	NA	Control	1	66	22.32	1	1	0	NA	0	NA	3.59	1.34	0.86	2.38	28	14	2	0	0	0	0	2	55
115	General Hospital of Tisco	NA	Control	0	66	24.44	0	0	1	Yes	0	NA	4.96	0.53	1.66	2.91	29	19	0	0	0	0	0	0	44
116	General Hospital of Tisco	NA	Control	0	66	23.73	0	0	0	NA	0	NA	5.12	1.08	2.1	2.4	45	20	0	0	0	0	0	0	50
117	the First People’s Hospital of Pingdingshan	NA	Control	0	67	17.58	0	0	0	NA	0	NA	2.79	0.83	1.36	1.11	15	31	2	0	0	0	0	2	51
118	General Hospital of Tisco	NA	Control	0	67	21.88	0	0	0	NA	0	NA	5.05	1.43	1.72	2.63	38	17	1	0	0	0	0	1	64
119	the First People’s Hospital of Pingdingshan	NA	Control	1	67	21.22	0	0	0	NA	0	NA	3.27	1.01	1.07	1.52	19	18	6	0	0	0	0	6	81
120	General Hospital of Tisco	NA	Control	0	68	19.33	0	0	0	NA	1	No	3.32	1.62	1.35	0.78	10	13	4	0	0	0	0	4	45
121	Mianxian Hospital	NA	Control	1	68	21.26	0	0	0	NA	0	NA	4.26	0.79	1.28	2.73	23	20	4	0	0	0	0	4	49
122	General Hospital of Tisco	NA	Control	0	68	24.03	0	0	1	No	0	NA	3.54	1.02	1.57	1.71	13	8	3	0	0	0	0	3	54
123	Mianxian Hospital	NA	Control	0	68	28.89	0	0	1	Yes	0	NA	5.52	1	1.38	3.47	30	23	2	0	0	0	0	2	60
124	General Hospital of Tisco	NA	Control	1	68	29.38	0	0	0	NA	0	NA	3.23	0.84	0.8	2.14	23	19	6	0	0	0	0	6	61
125	the First People’s Hospital of Pingdingshan	NA	Control	1	68	22.65	0	0	0	NA	0	NA	5.15	0.9	2.02	2.85	43	23	4	0	0	0	0	4	73
126	the First People’s Hospital of Pingdingshan	NA	Control	1	68	23.88	0	0	1	Yes	0	NA	4.49	0.83	1.18	3.05	47	23	1	0	0	0	0	1	84
127	General Hospital of Tisco	NA	Control	1	69	19.03	0	0	0	NA	0	NA	3.32	0.69	0.93	2.15	21	24	5	0	0	0	0	5	56
128	General Hospital of Tisco	NA	Control	0	70	19.72	0	0	0	NA	0	NA	5.16	2.14	0.54	3.26	42	17	1	0	0	0	0	1	48
129	General Hospital of Tisco	NA	Control	0	70	25.78	0	0	1	Yes	0	NA	4.64	0.81	1.76	2.42	44	19	0	0	0	0	0	0	49
130	General Hospital of Tisco	NA	Control	0	70	23.01	0	0	1	No	0	NA	4.86	1.16	1.62	2.61	15	6	0	0	0	0	0	0	54
131	General Hospital of Tisco	NA	Control	1	70	26.12	0	0	0	NA	0	NA	3.48	1.87	2.7	1.03	20	6	0	0	0	0	0	0	72
132	the First People’s Hospital of Pingdingshan	NA	Control	1	70	25.39	0	0	1	Yes	0	NA	5.28	0.87	1.74	3.23	38	18	4	0	0	0	0	4	87
133	General Hospital of Tisco	NA	Control	1	71	18.94	1	0	0	NA	0	NA	6.13	1.42	1.83	3.2	54	30	1	0	0	0	0	1	56
134	General Hospital of Tisco	NA	Control	1	71	27.68	0	0	0	NA	0	NA	3.81	0.95	0.84	2.21	21	28	5	0	0	0	0	5	69
135	the First People’s Hospital of Pingdingshan	NA	Control	1	72	21.09	1	0	0	NA	0	NA	3.23	0.62	1.31	1.83	19	33	10	0	0	0	0	10	79
136	General Hospital of Tisco	NA	Control	0	72	30.04	0	0	1	Yes	0	NA	3.52	1.54	0.68	2.29	32	15	2	0	0	0	0	2	84
137	the First People’s Hospital of Pingdingshan	NA	Control	0	72	28.04	0	0	0	NA	1	No	3.8	1.67	0.84	2.16	27	17	0	0	0	0	0	0	89
138	the First People’s Hospital of Pingdingshan	NA	Control	1	74	17.3	1	0	1	No	0	NA	2.99	1.16	1.29	1.02	16	7	0	0	0	0	0	0	71
139	the First People’s Hospital of Pingdingshan	NA	Control	1	74	21.97	0	0	0	NA	0	NA	3.9	0.99	1.37	2.15	25	19	1	0	0	0	0	1	53
140	General Hospital of Tisco	NA	Control	1	74	21.38	1	0	0	NA	0	NA	2.47	1.38	0.74	0.92	8	5	1	0	0	0	0	1	60
141	General Hospital of Tisco	NA	Control	1	74	29.41	0	0	0	NA	1	No	3.87	1.74	0.9	1.95	22	13	0	0	0	0	0	0	87
142	General Hospital of Tisco	NA	Control	1	75	23.88	0	0	0	NA	0	NA	3.12	1.04	2.14	0.9	18	5	0	0	0	0	0	0	97
143	the First People’s Hospital of Pingdingshan	NA	Control	0	75	22.89	0	0	1	Yes	0	NA	4.64	0.82	1.8	2.58	54	20	1	0	0	0	0	1	50
144	the First People’s Hospital of Pingdingshan	NA	Control	0	75	25.39	0	0	0	NA	0	NA	3.08	0.88	1.02	1.59	21	14	2	0	0	0	0	2	65
145	Mianxian Hospital	NA	Control	1	75	23.18	0	0	0	NA	0	NA	3.27	1.24	1.54	1.76	31	32	3	0	0	0	0	3	66
146	Mianxian Hospital	NA	Control	1	75	16.56	1	0	0	NA	0	NA	3.38	1.01	1.21	1.74	19	15	4	0	0	0	0	4	69
147	the First People’s Hospital of Pingdingshan	NA	Control	1	76	17.93	0	0	0	NA	0	NA	5.51	2.01	0.17	2.55	10	27	5	0	0	0	0	5	67
148	the First People’s Hospital of Pingdingshan	NA	Control	0	77	21.33	0	0	1	Yes	0	NA	6	1.71	2.14	1.99	28	17	0	0	0	0	0	0	42
149	the First People’s Hospital of Pingdingshan	NA	Control	1	77	22.09	0	0	0	NA	0	NA	4.26	1.12	0.82	2.51	26	21	4	0	0	0	0	4	60
150	the First People’s Hospital of Pingdingshan	NA	Control	1	77	22.49	0	0	0	NA	0	NA	3.56	1.45	0.9	1.44	11	16	5	0	0	0	0	5	75
151	the First People’s Hospital of Pingdingshan	NA	Control	0	78	18.37	0	0	0	NA	0	NA	4.99	0.69	1.06	3.52	37	19	3	0	0	0	0	3	52
152	General Hospital of Tisco	NA	Control	1	78	17.15	0	0	0	NA	0	NA	4.18	1.36	1.52	2.15	24	16	0	0	0	0	0	0	57
153	General Hospital of Tisco	NA	Control	0	78	24.56	0	0	0	NA	0	NA	2.9	0.82	1.25	1.02	15	4	0	0	0	0	0	0	62
154	General Hospital of Tisco	NA	Control	1	78	23.44	0	0	0	NA	0	NA	3.8	1.49	0.7	2.22	23	13	2	0	0	0	0	2	124
155	the First People’s Hospital of Pingdingshan	NA	Control	1	81	26.35	0	0	0	NA	0	NA	5.13	1.12	0.96	3.21	21	28	25	22	3	0	0	50	89
156	the First People’s Hospital of Pingdingshan	NA	Control	1	81	22.04	0	0	0	NA	0	NA	5.04	1.58	1.35	3.02	36	28	6	0	0	0	0	6	92
157	General Hospital of Tisco	NA	Control	0	82	18.75	0	0	0	NA	0	NA	4.03	0.76	1.22	2.23	33	24	5	0	0	0	0	5	NA
158	General Hospital of Tisco	NA	Control	0	82	19.98	0	0	0	NA	0	NA	2.82	0.61	1.31	1.08	27	8	0	0	0	0	0	0	69
159	General Hospital of Tisco	NA	Control	0	83	15.56	0	0	0	NA	0	NA	2.16	0.73	0.74	1.08	14	30	2	0	0	0	0	2	56
160	the First People’s Hospital of Pingdingshan	NA	Control	0	84	23.44	0	0	0	NA	0	NA	3.37	0.89	0.8	2.34	50	14	0	0	0	0	0	0	63
161	General Hospital of Tisco	NA	Control	0	84	22.6	0	0	1	Yes	0	NA	4.48	0.98	1.69	2.04	27	15	2	0	0	0	0	2	77
162	the First People’s Hospital of Pingdingshan	NA	Control	0	84	23.73	0	0	0	NA	0	NA	5.13	2	0.97	3.38	38	30	3	0	0	0	0	3	84
163	General Hospital of Tisco	NA	Control	0	85	21.45	0	0	1	Yes	0	NA	3.56	1.45	1.19	1.52	13	11	4	0	0	0	0	4	57
164	the First People’s Hospital of Pingdingshan	NA	Control	0	86	24.03	0	0	1	No	0	NA	3.35	0.94	1.19	2	24	15	2	0	0	0	0	2	51
165	the First People’s Hospital of Pingdingshan	0, scattered plaques	Non-obstructive CAD	0	59	23.01	0	0	0	NA	0	NA	4.87	2.78	1.18	2.51	28	22	6	2	0	0	0	8	42
166	General Hospital of Tisco	0, scattered plaques	Non-obstructive CAD	0	64	23.31	0	0	1	Yes	0	NA	5.13	3.46	0.67	1.74	15	21	22	16	4	0	0	42	45
167	General Hospital of Tisco	0, scattered plaques	Non-obstructive CAD	0	62	24.46	0	0	0	NA	0	NA	4.05	0.64	0.93	2.83	1	9	19	26	20	6	0	71	47
168	the First People’s Hospital of Pingdingshan	0, scattered plaques	Non-obstructive CAD	0	67	25.34	0	0	0	NA	1	No	4.25	1.29	1.48	2.32	27	40	15	0	0	0	0	15	48
169	the First People’s Hospital of Pingdingshan	5	Non-obstructive CAD	0	64	28.13	0	0	1	Yes	0	NA	3.93	2.81	0.83	2.11	12	14	12	6	1	0	0	19	48
170	the First People’s Hospital of Pingdingshan	1	Non-obstructive CAD	1	51	26.45	1	1	0	NA	0	NA	3.73	2.44	0.76	2.12	10	14	10	2	0	0	0	12	48
171	General Hospital of Tisco	0, scattered plaques	Non-obstructive CAD	1	61	23.94	0	0	1	Yes	1	Yes	2.96	1.94	1.01	1.03	4	7	10	13	12	5	3	43	48.3
172	General Hospital of Tisco	0, scattered plaques	Non-obstructive CAD	0	64	27.94	0	0	1	Yes	0	NA	5.08	1.77	0.97	3.31	22	29	10	1	0	0	0	11	49
173	General Hospital of Tisco	0, scattered plaques	Non-obstructive CAD	0	58	21.23	0	0	1	Yes	0	NA	3.69	1.74	1.14	1.66	5	12	16	18	10	0	0	44	52
174	General Hospital of Tisco	0, scattered plaques	Non-obstructive CAD	1	52	27.34	0	0	1	Yes	0	NA	3.45	0.79	1.13	1.29	9	12	13	17	14	3	0	47	52
175	the First People’s Hospital of Pingdingshan	0, scattered plaques	Non-obstructive CAD	0	67	24.97	0	0	1	Yes	0	NA	4.54	1.39	0.98	2.93	30	34	18	3	0	0	0	21	53
176	the First People’s Hospital of Pingdingshan	0, scattered plaques	Non-obstructive CAD	0	66	21.63	0	0	1	Yes	0	NA	3.8	0.95	1.19	1.96	22	27	14	4	0	0	0	18	53
177	General Hospital of Tisco	0, scattered plaques	Non-obstructive CAD	0	45	23.94	0	0	1	Yes	0	NA	3.58	2.71	0.66	1.5	5	7	9	16	24	13	3	65	53
178	the First People’s Hospital of Pingdingshan	0, scattered plaques	Non-obstructive CAD	0	48	22.58	0	0	0	NA	0	NA	4.29	1.79	1.34	2.07	16	25	17	5	0	0	0	22	54
179	General Hospital of Tisco	0, scattered plaques	Non-obstructive CAD	0	55	22.77	0	0	0	NA	0	NA	4.95	1.44	1.11	3.19	24	33	24	12	0	0	0	36	56
180	the First People’s Hospital of Pingdingshan	2.5	Non-obstructive CAD	0	61	25.04	0	0	1	Yes	0	NA	3.67	2.42	0.94	1.77	13	22	13	4	0	0	0	17	57
181	General Hospital of Tisco	0, scattered plaques	Non-obstructive CAD	0	67	25.39	0	0	1	Yes	0	NA	4.14	0.76	1.25	1.19	20	16	4	0	0	0	0	4	57
182	the First People’s Hospital of Pingdingshan	5	Non-obstructive CAD	1	53	24.54	1	1	1	Yes	0	NA	5.76	12.48	0.58	0.61	9	21	15	0	0	0	0	15	58
183	the First People’s Hospital of Pingdingshan	1	Non-obstructive CAD	0	57	23.05	0	0	0	NA	0	NA	4.35	1.51	0.93	2.59	23	25	12	3	0	0	0	15	58
184	the First People’s Hospital of Pingdingshan	0, scattered plaques	Non-obstructive CAD	1	53	27.77	1	1	1	Yes	0	NA	4.92	6.29	0.62	1.88	20	22	18	14	2	0	0	34	59
185	the First People’s Hospital of Pingdingshan	1.5	Non-obstructive CAD	1	69	24.22	0	0	1	No	0	NA	3.65	2.79	0.72	1.9	8	17	14	3	0	0	0	17	61
186	General Hospital of Tisco	0, scattered plaques	Non-obstructive CAD	0	76	25.1	0	0	0	NA	0	NA	3.78	1.22	1.21	2.38	15	21	6	8	0	0	0	14	61
187	General Hospital of Tisco	0, scattered plaques	Non-obstructive CAD	0	55	23.44	0	0	0	NA	0	NA	7.11	1.23	2.96	2.48	45	35	11	1	0	0	0	12	62
188	General Hospital of Tisco	0, scattered plaques	Non-obstructive CAD	0	69	24.22	0	0	1	Yes	1	Yes	2.9	0.55	1.63	1.02	7	9	11	9	7	2	2	31	62
189	the First People’s Hospital of Pingdingshan	0, scattered plaques	Non-obstructive CAD	0	50	30.49	0	0	0	NA	0	NA	2.6	0.68	0.85	1.29	14	19	9	4	2	0	0	15	64
190	the First People’s Hospital of Pingdingshan	3	Non-obstructive CAD	0	64	25	0	0	0	NA	1	Yes	4.53	3.47	0.96	2.34	15	22	18	6	0	0	0	24	64
191	the First People’s Hospital of Pingdingshan	3	Non-obstructive CAD	1	48	24.49	0	1	0	NA	0	NA	4.68	6.94	0.87	1.52	11	12	10	6	0	0	0	16	64
192	the First People’s Hospital of Pingdingshan	0, scattered plaques	Non-obstructive CAD	1	35	27.73	1	1	0	NA	0	NA	2.85	3.76	1.04	0.84	16	14	1	0	0	0	0	1	65
193	General Hospital of Tisco	0, scattered plaques	Non-obstructive CAD	1	48	29.06	0	0	0	NA	0	NA	3.7	3.07	0.78	3.62	18	19	10	5	0	0	0	15	65
194	General Hospital of Tisco	0, scattered plaques	Non-obstructive CAD	1	58	26.12	1	1	1	No	0	NA	4.85	4.47	1.28	0.96	12	18	12	7	2	0	0	21	67
195	General Hospital of Tisco	0, scattered plaques	Non-obstructive CAD	0	62	31.25	0	0	1	Yes	1	No	4.49	2.74	1.01	1.03	5	12	14	16	16	4	0	50	69
196	the First People’s Hospital of Pingdingshan	2	Non-obstructive CAD	0	67	22.89	0	0	1	No	0	NA	3.85	0.97	1.34	1.98	28	15	3	0	0	0	0	3	70
197	the First People’s Hospital of Pingdingshan	5	Non-obstructive CAD	1	51	21.8	0	0	0	NA	0	NA	4.3	0.96	1.25	2.39	27	30	9	0	0	0	0	9	71
198	General Hospital of Tisco	0, scattered plaques	Non-obstructive CAD	1	58	25.71	0	0	0	NA	0	NA	4.97	1.26	0.78	3.62	21	37	18	2	0	0	0	20	71
199	the First People’s Hospital of Pingdingshan	0, scattered plaques	Non-obstructive CAD	1	47	26.3	1	1	1	Yes	0	NA	4.69	2.23	1.19	2.58	22	24	11	2	0	0	0	13	72
200	General Hospital of Tisco	0, scattered plaques	Non-obstructive CAD	0	45	22.58	0	0	0	NA	0	NA	5.73	1.11	1.45	3.78	9	17	18	15	5	0	0	38	74
201	General Hospital of Tisco	0, scattered plaques	Non-obstructive CAD	0	60	24.86	0	0	1	Yes	1	Yes	4.63	2.77	0.94	3.22	6	9	10	14	12	2	0	38	74
202	General Hospital of Tisco	0, scattered plaques	Non-obstructive CAD	1	64	25.61	1	1	1	Yes	0	NA	2.76	1.14	1.28	0.96	16	11	2	0	0	0	0	2	76
203	General Hospital of Tisco	0, scattered plaques	Non-obstructive CAD	1	46	26.08	1	0	0	NA	0	NA	4.23	2.76	0.71	2.88	5	6	7	9	7	0	0	23	76
204	the First People’s Hospital of Pingdingshan	2.5	Non-obstructive CAD	1	69	25.71	0	0	1	Yes	0	NA	4.09	2.47	0.79	2.27	8	12	16	17	10	2	0	45	77
205	Mianxian Hospital	0, scattered plaques	Non-obstructive CAD	1	60	29.41	0	1	1	Yes	0	NA	5.4	1.32	1.24	3.56	17	17	7	1	0	0	0	8	77
206	Mianxian Hospital	0, scattered plaques	Non-obstructive CAD	0	56	24.34	0	0	0	NA	0	NA	3.94	1.28	1.33	2	23	23	9	3	0	0	0	12	78
207	Mianxian Hospital	0, scattered plaques	Non-obstructive CAD	0	71	24.44	0	0	1	Yes	0	NA	5.47	1.83	1.5	3.14	28	27	14	0	0	0	0	14	78
208	the First People’s Hospital of Pingdingshan	1	Non-obstructive CAD	1	41	22.86	0	0	0	NA	0	NA	4.83	3.13	1.05	2.53	6	12	23	22	5	0	0	50	79
209	the First People’s Hospital of Pingdingshan	0, scattered plaques	Non-obstructive CAD	1	52	23.18	1	1	0	NA	0	NA	2.62	1.17	0.9	1.29	11	17	8	3	1	0	0	12	82
210	the First People’s Hospital of Pingdingshan	3.5	Non-obstructive CAD	1	37	31.35	0	0	1	No	0	NA	4.17	1.56	1.07	2.39	23	28	12	1	0	0	0	13	82
211	General Hospital of Tisco	0, scattered plaques	Non-obstructive CAD	0	47	26.64	0	0	0	NA	0	NA	4.55	1.11	1.45	3.78	12	18	18	12	3	0	0	33	83
212	General Hospital of Tisco	0, scattered plaques	Non-obstructive CAD	1	49	31.59	1	0	0	NA	0	NA	4.77	1.89	0.69	1.45	13	16	14	15	15	6	0	50	84
213	General Hospital of Tisco	0, scattered plaques	Non-obstructive CAD	1	70	20.57	1	1	1	Yes	0	NA	4.71	0.9	1.44	2.22	26	39	23	10	3	0	0	36	85
214	the First People’s Hospital of Pingdingshan	1.5	Non-obstructive CAD	1	60	25.39	1	1	1	No	0	NA	2.58	1.03	0.91	0.96	12	16	5	1	0	0	0	6	89
215	General Hospital of Tisco	0, scattered plaques	Non-obstructive CAD	1	59	25.39	1	0	0	NA	0	NA	3.84	2.54	1.32	3.52	11	9	11	19	20	7	2	59	89
216	the First People’s Hospital of Pingdingshan	1	Non-obstructive CAD	1	29	40.49	0	0	1	Yes	0	NA	4.07	1.05	1.12	2.4	12	39	13	4	0	0	0	17	92
217	the First People’s Hospital of Pingdingshan	0, scattered plaques	Non-obstructive CAD	1	33	32.51	0	0	0	NA	0	NA	3.99	2.83	0.81	1.91	20	22	9	1	0	0	0	10	93
218	the First People’s Hospital of Pingdingshan	10.5	Non-obstructive CAD	1	56	24.09	0	0	1	Yes	0	NA	3.46	1.65	0.85	1.99	14	22	12	4	2	1	2	21	100
219	the First People’s Hospital of Pingdingshan	0, scattered plaques	Non-obstructive CAD	1	68	32.99	0	0	1	Yes	1	Yes	3.87	4.24	0.86	1.48	7	7	5	1	0	0	0	6	103
220	General Hospital of Tisco	0, scattered plaques	Non-obstructive CAD	1	47	25.26	1	0	0	NA	0	NA	4.35	1.1	1.08	3.02	16	23	18	7	0	0	0	25	109
221	the First People’s Hospital of Pingdingshan	0, scattered plaques	Non-obstructive CAD	0	54	25.53	0	0	0	NA	0	NA	4.87	1.31	1.57	2.52	14	20	5	0	0	0	0	5	78
222	General Hospital of Tisco	80	Significant CAD	1	64	24.22	0	0	1	Yes	0	NA	2.76	1.29	0.78	1.39	0	0	10	14	9	0	0	33	21.6
223	General Hospital of Tisco	24	Significant CAD	1	60	24.51	1	1	1	Yes	0	NA	3.41	2.26	1.02	1.36	8	10	8	9	11	5	1	34	22.8
224	General Hospital of Tisco	8	Significant CAD	1	61	23.88	1	1	0	NA	0	NA	5.73	3.16	1.14	3.15	10	8	10	17	3	0	0	30	23.9
225	General Hospital of Tisco	12	Significant CAD	0	57	26.99	0	0	1	Yes	0	NA	3.71	1.46	1.54	1.51	28	24	9	1	0	0	0	10	24
226	the First People’s Hospital of Pingdingshan	48	Significant CAD	0	66	22.22	0	0	0	NA	0	NA	6.51	1.13	1.8	4.16	45	22	4	0	0	0	0	4	38
227	the First People’s Hospital of Pingdingshan	3	Significant CAD	0	47	24.16	0	0	1	Yes	0	NA	3.85	1.76	1.34	1.64	13	15	5	0	0	0	0	5	41
228	the First People’s Hospital of Pingdingshan	9	Significant CAD	0	60	22.66	0	0	1	Yes	0	NA	4.64	3.41	1.08	2.29	11	16	16	12	2	0	0	30	41
229	the First People’s Hospital of Pingdingshan	43	Significant CAD	0	67	23.44	0	0	0	NA	0	NA	5.48	0.72	1.17	3.58	18	50	28	4	0	0	0	32	42
230	General Hospital of Tisco	23	Significant CAD	0	47	23.56	0	0	0	NA	1	No	4.52	2.47	0.8	2.6	5	14	23	30	16	0	0	69	43
231	the First People’s Hospital of Pingdingshan	45	Significant CAD	0	64	26.67	0	0	0	NA	0	NA	5.04	1.7	1.2	3.19	36	29	8	1	0	0	0	9	44
232	the First People’s Hospital of Pingdingshan	12	Significant CAD	0	65	29.69	0	0	1	Yes	0	NA	4.57	1.73	1.09	2.82	27	21	4	0	0	0	0	4	46
233	the First People’s Hospital of Pingdingshan	15	Significant CAD	0	66	23.44	0	0	1	Yes	1	Yes	4.47	1.89	1.17	2.61	12	23	23	11	1	0	0	35	48
234	the First People’s Hospital of Pingdingshan	40	Significant CAD	1	57	24.8	1	1	0	NA	1	No	3.19	4.34	0.92	1	5	6	9	5	2	0	0	16	49
235	the First People’s Hospital of Pingdingshan	46	Significant CAD	0	60	22.27	0	0	1	Yes	1	Yes	5.54	2.3	1.18	3.06	16	19	19	16	3	0	0	38	49
236	General Hospital of Tisco	32	Significant CAD	0	65	30.82	0	0	1	Yes	1	Yes	6.03	2.24	0.89	4.12	18	17	15	14	2	0	0	31	50
237	General Hospital of Tisco	60	Significant CAD	0	54	23.05	0	0	1	Yes	1	Yes	5.39	1.93	1.18	3.33	9	8	8	14	18	6	2	48	50
238	General Hospital of Tisco	88	Significant CAD	0	50	27.06	0	0	0	NA	0	NA	4.47	1.44	1.3	2.52	10	12	12	12	6	0	0	30	50
239	General Hospital of Tisco	48	Significant CAD	0	53	22.86	0	0	0	NA	1	Yes	6.06	7.6	0.97	4.09	10	9	7	6	2	0	0	15	50
240	the First People’s Hospital of Pingdingshan	16	Significant CAD	1	80	24.22	0	0	1	Yes	0	NA	4.06	2.01	1	2.25	13	29	21	8	2	0	0	31	50
241	the First People’s Hospital of Pingdingshan	3	Significant CAD	0	61	20.2	0	0	0	NA	0	NA	4.39	1.45	1.25	2.39	18	11	1	0	0	0	0	1	50
242	the First People’s Hospital of Pingdingshan	103	Significant CAD	0	56	23.44	0	0	1	Yes	0	NA	4.21	1.86	1.31	2.06	16	18	13	3	0	0	0	16	50
243	the First People’s Hospital of Pingdingshan	78	Significant CAD	1	76	21.55	1	1	1	Yes	1	No	3.65	1.54	0.83	1.84	20	21	10	2	0	0	0	12	50
244	General Hospital of Tisco	17	Significant CAD	0	55	27.06	0	0	1	Yes	1	Yes	3.1	1.28	0.8	1.97	0	2	7	13	22	16	13	71	51
245	General Hospital of Tisco	44	Significant CAD	1	66	24.86	1	0	1	Yes	0	NA	5.23	1.9	0.73	3.64	8	15	19	22	11	0	0	52	51
246	the First People’s Hospital of Pingdingshan	32	Significant CAD	1	70	24.22	0	0	0	NA	0	NA	3.72	2.98	0.71	1.98	10	18	18	9	3	0	0	30	51
247	the First People’s Hospital of Pingdingshan	132	Significant CAD	1	51	26.3	1	1	0	NA	0	NA	6.36	17.05	0.59	0.79	22	23	6	0	0	0	0	6	51
248	the First People’s Hospital of Pingdingshan	8	Significant CAD	0	65	25.24	0	0	1	Yes	0	NA	4.44	1.2	1.04	2.64	12	33	25	6	0	0	0	31	51
249	Mianxian Hospital	32	Significant CAD	0	75	27.34	0	0	0	NA	0	NA	5.08	1.77	0.97	3.31	20	3	0	0	0	0	0	0	52
250	Mianxian Hospital	3	Significant CAD	0	59	25.24	0	0	1	Yes	0	NA	5.63	1.65	1.08	3.8	12	24	24	27	19	5	0	75	52
251	Mianxian Hospital	20	Significant CAD	0	66	26.77	0	0	1	Yes	0	NA	4.77	4.51	0.85	2.92	22	23	12	5	0	0	0	17	52
252	the First People’s Hospital of Pingdingshan	88	Significant CAD	1	57	24.22	0	0	0	NA	0	NA	4.12	3.02	0.91	2.16	6	15	16	17	13	0	0	46	52
253	General Hospital of Tisco	20	Significant CAD	0	75	26.37	0	0	0	NA	0	NA	4.88	1.32	1.82	2.46	5	5	6	9	18	24	42	99	53
254	General Hospital of Tisco	32	Significant CAD	1	54	24.96	1	0	1	Yes	0	NA	2.61	0.59	0.77	1.57	19	18	7	2	0	0	0	9	53
255	General Hospital of Tisco	5	Significant CAD	0	70	25.33	0	0	1	Yes	1	Yes	4.57	2.94	1.08	2.15	13	19	16	11	3	0	0	30	53
256	the First People’s Hospital of Pingdingshan	7	Significant CAD	1	50	29.38	0	0	1	Yes	0	NA	5.53	2.6	1.09	3.56	19	27	18	4	0	0	0	22	53
257	the First People’s Hospital of Pingdingshan	90	Significant CAD	1	60	24.34	1	1	0	NA	0	NA	4.03	1.21	1.07	2.03	16	28	6	0	0	0	0	6	53
258	the First People’s Hospital of Pingdingshan	20	Significant CAD	0	33	18.73	0	0	0	NA	0	NA	2.61	0.69	1.2	0.74	11	11	4	1	0	0	0	5	53
259	the First People’s Hospital of Pingdingshan	14	Significant CAD	1	53	22.86	1	1	1	Yes	0	NA	3.28	2.82	0.88	1.74	11	15	6	1	0	0	0	7	53
260	General Hospital of Tisco	32	Significant CAD	0	62	21.78	0	0	0	NA	0	NA	5.95	1.35	1.36	3.98	9	10	9	12	13	4	0	38	53.3
261	General Hospital of Tisco	46	Significant CAD	1	58	23.03	1	0	1	Yes	1	No	4.2	1.77	0.77	2.63	21	36	23	6	0	0	0	29	54
262	the First People’s Hospital of Pingdingshan	1	Significant CAD	0	56	21.08	0	0	0	NA	0	NA	4.23	1.37	1.03	2.24	17	28	19	4	0	0	0	23	54
263	the First People’s Hospital of Pingdingshan	14	Significant CAD	0	59	25.07	0	0	1	Yes	1	No	3.04	2.27	0.83	1.35	7	11	5	1	0	0	0	6	54
264	General Hospital of Tisco	20	Significant CAD	1	84	26.3	1	0	0	NA	0	NA	3.81	0.58	1.98	1.57	18	17	10	3	0	0	0	13	55
265	General Hospital of Tisco	16	Significant CAD	0	68	23.44	0	0	1	Yes	1	Yes	4.65	1.99	1.14	2.79	24	34	12	1	0	0	0	13	55
266	the First People’s Hospital of Pingdingshan	24	Significant CAD	1	61	25.71	0	0	1	Yes	0	NA	4.68	2.38	1.07	2.43	8	15	18	12	3	0	0	33	55
267	the First People’s Hospital of Pingdingshan	26	Significant CAD	1	55	29.97	0	0	1	Yes	1	Yes	5.06	1.71	1.53	2.88	16	25	25	3	0	0	0	28	55
268	the First People’s Hospital of Pingdingshan	8	Significant CAD	1	42	27.44	0	0	1	Yes	0	NA	5.38	3.62	0.88	3.12	15	21	24	14	0	0	0	38	56
269	the First People’s Hospital of Pingdingshan	10	Significant CAD	0	53	25.78	0	0	1	Yes	0	NA	2.93	0.59	1.29	1.1	10	20	9	3	1	0	0	13	56
270	the First People’s Hospital of Pingdingshan	46	Significant CAD	1	71	27.29	0	0	1	Yes	0	NA	4.78	1.32	0.85	3.13	12	18	24	24	12	2	0	62	57
271	General Hospital of Tisco	28	Significant CAD	1	38	31.35	1	0	1	Yes	0	NA	3.91	4.28	0.66	2.3	3	1	2	4	0	0	0	6	58
272	the First People’s Hospital of Pingdingshan	59	Significant CAD	0	65	23.23	0	0	1	Yes	1	No	3.68	1.03	1.04	1.96	25	20	4	1	0	0	0	5	58
273	the First People’s Hospital of Pingdingshan	6	Significant CAD	0	60	25.33	0	0	1	Yes	0	NA	2.98	0.97	1.35	1.13	20	13	0	0	0	0	0	0	58
274	General Hospital of Tisco	32	Significant CAD	1	64	23.94	0	0	0	NA	0	NA	3.79	1.43	0.88	2.26	15	2	0	0	0	0	0	0	58.6
275	General Hospital of Tisco	20	Significant CAD	0	57	27.34	0	0	1	Yes	0	NA	4.62	2.41	0.92	2.6	6	9	9	10	6	0	0	25	59
276	General Hospital of Tisco	44	Significant CAD	0	60	27.56	0	0	1	Yes	1	No	5.09	2.36	1.05	2.97	10	13	17	16	7	0	0	40	59
277	the First People’s Hospital of Pingdingshan	3	Significant CAD	0	72	22.48	0	0	0	NA	0	NA	3.39	1.27	1.15	1.39	14	15	5	1	0	0	0	6	59
278	General Hospital of Tisco	16	Significant CAD	1	55	26.37	0	0	0	NA	0	NA	5.09	2.29	0.89	3.16	6	16	22	25	17	4	0	68	60
279	General Hospital of Tisco	22	Significant CAD	1	55	31.48	1	0	1	Yes	0	NA	4.32	2.85	0.94	2.08	13	16	11	6	1	0	0	18	60
280	the First People’s Hospital of Pingdingshan	31	Significant CAD	1	56	26.92	1	1	1	No	0	NA	5.96	2.77	1.36	3.64	15	18	19	13	0	0	0	32	60
281	the First People’s Hospital of Pingdingshan	134	Significant CAD	1	72	24.22	1	0	1	Yes	0	NA	5.12	1.82	0.98	3.19	27	44	25	4	0	0	0	29	60
282	the First People’s Hospital of Pingdingshan	72	Significant CAD	0	66	25.97	0	0	1	Yes	0	NA	5.88	2.03	1.28	3.71	18	25	24	18	5	0	0	47	60
283	the First People’s Hospital of Pingdingshan	98	Significant CAD	1	57	21.22	1	1	1	Yes	1	No	5.29	11.42	0.61	0.79	19	27	6	0	0	0	0	6	60
284	the First People’s Hospital of Pingdingshan	10	Significant CAD	1	52	23.66	0	0	0	NA	0	NA	3.81	3.06	1.04	1.77	9	14	10	1	0	0	0	11	60
285	General Hospital of Tisco	104	Significant CAD	1	55	17.92	0	0	0	NA	1	No	3.17	1.8	0.52	1.83	7	12	9	4	0	0	0	13	61
286	General Hospital of Tisco	28	Significant CAD	0	75	30.8	0	0	1	Yes	1	Yes	5.37	1.83	0.99	3.55	20	25	17	4	0	0	0	21	61
287	General Hospital of Tisco	32	Significant CAD	1	56	25.18	0	0	0	NA	0	NA	3.72	0.99	1.28	1.99	30	17	5	2	0	0	0	7	61
288	the First People’s Hospital of Pingdingshan	54	Significant CAD	1	60	27.06	0	0	0	NA	0	NA	3.67	0.73	1.16	2.01	25	30	7	1	0	0	0	8	61
289	the First People’s Hospital of Pingdingshan	31	Significant CAD	0	61	26.45	0	0	0	NA	1	No	4.86	2.18	1	2.52	13	23	21	13	2	0	0	36	61
290	the First People’s Hospital of Pingdingshan	40	Significant CAD	1	71	23.03	0	0	1	Yes	0	NA	3.72	0.84	0.89	2.01	4	36	22	2	0	0	0	24	61
291	the First People’s Hospital of Pingdingshan	42	Significant CAD	0	72	23.44	0	0	0	NA	0	NA	5.22	1.02	1.44	3.17	18	53	22	2	0	0	0	24	61
292	the First People’s Hospital of Pingdingshan	108	Significant CAD	0	79	23.44	0	0	0	NA	0	NA	4.41	1.37	1.25	2.04	39	10	0	0	0	0	0	0	61
293	General Hospital of Tisco	20	Significant CAD	1	48	25.95	1	0	0	NA	0	NA	4.56	1.24	0.98	3.02	22	10	2	0	0	0	0	2	62
294	General Hospital of Tisco	52	Significant CAD	1	70	27.76	1	0	1	Yes	1	Yes	3.6	1.67	0.88	1.96	3	7	10	14	11	1	0	36	62
295	General Hospital of Tisco	16	Significant CAD	0	71	21.48	0	0	1	Yes	0	NA	4.69	1.36	1.6	2.47	10	11	11	13	10	1	0	35	62
296	General Hospital of Tisco	32	Significant CAD	1	67	25.18	0	0	0	NA	0	NA	4.57	2.77	0.98	2.33	21	19	9	2	0	0	0	11	62
297	the First People’s Hospital of Pingdingshan	76	Significant CAD	1	72	23.44	1	1	0	NA	0	NA	3.98	0.77	1.26	2.28	38	40	5	0	0	0	0	5	62
298	the First People’s Hospital of Pingdingshan	36	Significant CAD	1	67	29.3	0	0	0	NA	0	NA	2.72	1.08	0.97	1.09	12	18	10	2	0	0	0	12	62
299	the First People’s Hospital of Pingdingshan	130	Significant CAD	1	61	24.22	0	0	0	NA	0	NA	3.83	2.48	0.74	2.14	4	15	20	14	3	0	0	37	62
300	the First People’s Hospital of Pingdingshan	124	Significant CAD	1	55	24.22	0	0	0	NA	0	NA	2.93	2.36	0.59	1.62	6	21	22	7	0	0	0	29	62
301	the First People’s Hospital of Pingdingshan	37.5	Significant CAD	1	55	22.89	0	0	1	No	0	NA	6.31	2.59	1.07	3.91	17	21	16	6	0	0	0	22	62
302	the First People’s Hospital of Pingdingshan	32	Significant CAD	1	53	20.98	1	1	1	Yes	0	NA	4.49	2.29	1.07	2.46	25	15	2	0	0	0	0	2	62
303	the First People’s Hospital of Pingdingshan	64	Significant CAD	1	50	24.22	0	0	1	Yes	0	NA	3.63	3.19	0.7	2.04	20	22	5	0	0	0	0	5	62
304	General Hospital of Tisco	20	Significant CAD	0	65	22.27	0	0	1	Yes	0	NA	6	1.23	2.96	2.48	16	11	5	1	0	0	0	6	63
305	the First People’s Hospital of Pingdingshan	52	Significant CAD	1	53	26.12	0	0	1	No	0	NA	5.12	1.66	0.87	3.51	30	29	16	5	0	0	0	21	63
306	the First People’s Hospital of Pingdingshan	14	Significant CAD	1	67	23.53	0	0	1	Yes	0	NA	3.36	1.11	0.99	1.88	16	17	5	0	0	0	0	5	63
307	the First People’s Hospital of Pingdingshan	9	Significant CAD	1	56	28.34	0	0	1	Yes	0	NA	4.77	2.97	1.1	2.54	17	20	17	11	3	0	0	31	63
308	the First People’s Hospital of Pingdingshan	64	Significant CAD	1	47	24.34	1	1	1	Yes	0	NA	4.91	1.67	0.91	3.12	10	20	26	19	3	0	0	48	63
309	General Hospital of Tisco	54	Significant CAD	1	62	23.66	1	0	1	No	0	NA	2.94	0.84	1.04	1.52	9	11	6	2	0	0	0	8	64
310	General Hospital of Tisco	80	Significant CAD	1	58	29.38	0	0	0	NA	1	Yes	2.92	1.69	0.75	1.68	6	13	14	14	7	0	0	35	64
311	General Hospital of Tisco	44	Significant CAD	1	48	24.82	1	0	1	Yes	0	NA	3.53	2.13	0.76	1.8	13	23	19	12	4	0	0	35	64
312	General Hospital of Tisco	42	Significant CAD	1	56	24.86	1	0	1	Yes	0	NA	4.32	2.42	1.08	2.14	36	22	5	0	0	0	0	5	64
313	General Hospital of Tisco	8	Significant CAD	1	47	26.33	0	0	1	Yes	0	NA	4.3	1.88	1.07	2.38	29	25	6	0	0	0	0	6	64
314	Mianxian Hospital	10	Significant CAD	1	57	30.8	1	1	0	NA	1	No	3.8	1.28	1.03	2.08	23	27	9	0	0	0	0	9	64
315	Mianxian Hospital	28	Significant CAD	1	53	26.53	1	1	1	Yes	1	No	5.52	4.44	0.79	2.95	7	17	25	24	9	0	0	58	64
316	Mianxian Hospital	20	Significant CAD	1	34	22.6	0	0	0	NA	0	NA	3.66	2.16	0.93	1.75	15	17	8	3	0	0	0	11	65
317	Mianxian Hospital	58	Significant CAD	0	82	27.89	0	0	0	NA	1	Yes	2.54	1.3	0.94	1.01	10	15	12	6	0	0	0	18	65
318	Mianxian Hospital	40	Significant CAD	1	52	24.86	1	0	0	NA	0	NA	3.81	1.34	1.29	1.91	17	24	17	11	4	0	0	32	65
319	the First People’s Hospital of Pingdingshan	31	Significant CAD	1	62	31.48	1	1	1	Yes	0	NA	6.06	1.3	1.78	3.39	13	51	41	3	0	0	0	44	65
320	the First People’s Hospital of Pingdingshan	6	Significant CAD	0	63	27.12	0	0	1	No	0	NA	3.62	0.85	1.36	1.8	13	13	5	2	0	0	0	7	65
321	the First People’s Hospital of Pingdingshan	14	Significant CAD	1	48	23.45	0	0	0	NA	0	NA	2.68	1.09	0.85	1.23	11	19	9	3	0	0	0	12	65
322	the First People’s Hospital of Pingdingshan	23	Significant CAD	0	61	20.7	0	0	1	Yes	0	NA	3.81	1.76	0.68	2.43	10	17	14	6	1	0	0	21	65
323	the First People’s Hospital of Pingdingshan	6.5	Significant CAD	0	59	22.89	0	0	1	Yes	1	No	5.41	2.1	0.94	3.52	14	22	20	10	0	0	0	30	65
324	General Hospital of Tisco	26	Significant CAD	1	50	24.34	0	0	1	Yes	0	NA	3.16	1	0.89	1.82	10	7	2	0	0	0	0	2	66
325	General Hospital of Tisco	178	Significant CAD	1	60	26.67	1	0	1	Yes	0	NA	4.25	1.15	0.96	2.77	25	43	28	10	0	0	0	38	66
326	General Hospital of Tisco	22	Significant CAD	1	50	0.01	1	1	0	NA	0	NA	3.55	3.31	0.56	1.49	6	3	2	2	2	3	23	32	66
327	General Hospital of Tisco	18	Significant CAD	1	45	24.28	1	0	1	Yes	0	NA	3.59	1.06	1.07	2.04	31	29	9	0	0	0	0	9	66
328	General Hospital of Tisco	21	Significant CAD	0	68	24.01	0	0	1	Yes	0	NA	3.88	1.46	0.88	2.2	25	23	9	3	1	0	0	13	66
329	General Hospital of Tisco	52	Significant CAD	0	67	26.4	0	0	0	NA	1	No	2.71	0.92	1.24	1.05	16	19	9	2	0	0	0	11	66
330	the First People’s Hospital of Pingdingshan	37	Significant CAD	1	60	24.22	0	0	0	NA	1	Yes	5.92	1.44	1.21	3.67	38	39	8	0	0	0	0	8	66
331	the First People’s Hospital of Pingdingshan	46	Significant CAD	1	55	28.73	0	0	1	Yes	0	NA	4.6	3.63	0.81	2.32	15	18	9	4	0	0	0	13	66
332	General Hospital of Tisco	80	Significant CAD	1	45	25.35	1	0	0	NA	0	NA	5.16	1.18	0.87	3.75	18	27	28	17	2	0	0	47	67
333	General Hospital of Tisco	116	Significant CAD	1	69	21.48	1	0	0	NA	0	NA	2.34	0.62	1.32	0.74	7	10	9	6	3	0	0	18	67
334	General Hospital of Tisco	92	Significant CAD	1	52	25.69	1	1	0	NA	1	Yes	5.88	1.4	0.78	4.46	7	5	5	9	21	30	92	157	67
335	General Hospital of Tisco	54	Significant CAD	1	78	23.66	0	0	0	NA	1	No	4.31	1.04	1.56	2.28	26	30	17	7	1	0	0	25	67
336	the First People’s Hospital of Pingdingshan	92	Significant CAD	1	59	24.78	1	1	0	NA	0	NA	3.76	3.29	0.75	1.96	11	19	21	13	3	0	0	37	67
337	the First People’s Hospital of Pingdingshan	40	Significant CAD	1	45	22.49	0	0	0	NA	1	No	3.14	1.11	0.66	1.76	12	28	9	3	1	0	0	13	67
338	the First People’s Hospital of Pingdingshan	13.5	Significant CAD	1	60	28.41	1	1	1	Yes	0	NA	4.7	1.77	1.08	3	15	14	18	18	8	0	0	44	67
339	General Hospital of Tisco	20	Significant CAD	0	58	25.78	0	0	1	Yes	0	NA	5.42	2.92	0.99	3.6	4	5	7	16	23	18	23	87	68
340	General Hospital of Tisco	4	Significant CAD	1	75	20.2	1	0	1	No	1	Yes	3.75	1.03	1.52	1.76	22	23	9	1	0	0	0	10	68
341	General Hospital of Tisco	20	Significant CAD	1	47	26.12	1	0	0	NA	0	NA	4.16	1.78	0.89	2.46	7	16	18	19	10	0	0	47	68
342	General Hospital of Tisco	12	Significant CAD	1	52	27.73	1	0	1	Yes	0	NA	2.73	1.32	0.86	1.27	6	7	5	6	9	7	5	32	68
343	General Hospital of Tisco	36	Significant CAD	1	64	23.38	1	0	1	Yes	0	NA	4.03	2.18	0.89	2.15	11	14	16	15	7	0	0	38	68
344	General Hospital of Tisco	18	Significant CAD	1	65	22.05	0	0	0	NA	1	Yes	3.59	1.47	0.6	2.32	8	13	11	10	6	1	0	28	68
345	General Hospital of Tisco	46	Significant CAD	1	53	25.69	1	0	0	NA	0	NA	4.42	1.49	1.29	2.45	16	18	15	15	13	1	0	44	68
346	General Hospital of Tisco	102	Significant CAD	1	73	23.12	0	0	0	NA	0	NA	3.93	0.86	1.48	2.06	12	30	29	16	5	1	0	51	68
347	General Hospital of Tisco	38	Significant CAD	0	80	18.22	0	0	1	Yes	0	NA	4.58	1.55	1.16	2.72	37	26	5	1	0	0	0	6	68
348	General Hospital of Tisco	40	Significant CAD	1	68	26.33	0	0	0	NA	0	NA	2.22	1.09	0.93	0.79	10	10	4	0	0	0	0	4	68
349	the First People’s Hospital of Pingdingshan	91	Significant CAD	1	49	22.49	1	1	0	NA	0	NA	4.68	4.13	0.78	2.37	14	26	17	4	0	0	0	21	68
350	General Hospital of Tisco	116	Significant CAD	1	74	22.77	1	0	1	Yes	0	NA	2.84	0.93	1.01	1.41	12	6	0	0	0	0	0	0	69
351	General Hospital of Tisco	24	Significant CAD	0	55	58.82	0	0	0	NA	0	NA	4.36	2.44	1.06	2.19	9	20	21	18	10	2	0	51	69
352	General Hospital of Tisco	8	Significant CAD	1	41	19.88	1	1	1	Yes	1	Yes	3.3	1.18	0.77	1.99	12	16	17	13	3	0	0	33	69
353	General Hospital of Tisco	32	Significant CAD	1	78	17.01	0	0	0	NA	0	NA	4.01	0.56	1.39	2.37	6	21	20	11	2	0	0	33	69
354	General Hospital of Tisco	22	Significant CAD	1	64	25.69	0	0	0	NA	0	NA	5.28	1.23	1	3.72	38	31	8	1	0	0	0	9	69
355	the First People’s Hospital of Pingdingshan	13	Significant CAD	1	41	26.64	1	1	1	Yes	0	NA	3.71	1.25	1.11	2.09	20	21	9	2	0	0	0	11	69
356	the First People’s Hospital of Pingdingshan	52	Significant CAD	1	68	20.42	0	0	0	NA	0	NA	4.61	1.12	1.74	2.39	20	27	12	3	0	0	0	15	69
357	the First People’s Hospital of Pingdingshan	11	Significant CAD	0	76	26.17	0	0	1	No	1	No	3.64	1	1.1	1.74	13	26	16	3	0	0	0	19	69
358	the First People’s Hospital of Pingdingshan	14	Significant CAD	0	70	27.22	0	0	1	Yes	1	No	3.46	2.09	0.76	1.78	13	14	9	6	1	0	0	16	69
359	the First People’s Hospital of Pingdingshan	122	Significant CAD	1	75	24.21	0	1	1	Yes	0	NA	3.35	2.25	0.97	1.83	10	16	11	4	0	0	0	15	69
360	the First People’s Hospital of Pingdingshan	29	Significant CAD	1	75	21.26	1	1	0	NA	0	NA	3.59	1	0.98	2.03	5	23	14	3	0	0	0	17	69
361	General Hospital of Tisco	62	Significant CAD	1	62	27.68	0	0	1	Yes	0	NA	5.1	1.01	1.23	3.41	22	15	1	0	0	0	0	1	70
362	General Hospital of Tisco	22	Significant CAD	0	75	32.93	0	0	1	Yes	0	NA	3.59	1.74	1.14	1.66	8	15	13	8	2	0	0	23	70
363	General Hospital of Tisco	38	Significant CAD	1	63	24.82	1	0	0	NA	0	NA	1.99	1.19	0.81	0.64	2	8	9	5	0	0	0	14	70
364	General Hospital of Tisco	8	Significant CAD	1	69	24.22	0	0	1	Yes	0	NA	3.46	0.94	0.98	2.05	3	14	16	13	6	0	0	35	70
365	General Hospital of Tisco	168	Significant CAD	1	53	26.99	1	0	0	NA	0	NA	3.02	1.39	0.62	1.77	3	9	15	22	22	8	2	69	70
366	General Hospital of Tisco	2	Significant CAD	0	63	26.4	0	0	1	No	0	NA	4.94	2.53	0.83	2.87	16	15	13	13	7	0	0	33	70
367	General Hospital of Tisco	8	Significant CAD	1	66	24.91	1	0	0	NA	0	NA	3.92	4.09	0.62	1.44	4	4	4	7	13	18	32	74	70
368	General Hospital of Tisco	80	Significant CAD	1	81	25.83	0	0	1	Yes	1	Yes	4.95	2.2	0.92	3.03	19	23	20	14	4	0	0	38	70
369	the First People’s Hospital of Pingdingshan	40	Significant CAD	1	73	22.49	1	0	0	NA	0	NA	4.05	2.18	0.88	1.98	16	21	15	7	0	0	0	22	70
370	the First People’s Hospital of Pingdingshan	8	Significant CAD	1	64	25.69	0	0	0	NA	0	NA	3.422	1.61	1	1.39	6	18	20	4	0	0	0	24	70
371	the First People’s Hospital of Pingdingshan	4	Significant CAD	1	64	22.66	0	0	1	Yes	0	NA	3.6	1.07	0.88	2.01	10	25	23	8	3	0	0	34	70
372	General Hospital of Tisco	39	Significant CAD	1	76	24.86	1	0	0	NA	0	NA	2.32	0.21	1.37	0.85	15	10	4	0	0	0	0	4	71
373	General Hospital of Tisco	78	Significant CAD	0	64	25.48	0	0	1	Yes	0	NA	3.88	1.54	1.16	2.02	15	20	16	14	6	0	0	36	71
374	General Hospital of Tisco	21	Significant CAD	1	84	25.71	0	0	1	Yes	1	Yes	2.07	2.34	0.34	1.21	5	4	4	2	0	0	0	6	71
375	the First People’s Hospital of Pingdingshan	32	Significant CAD	1	64	24.22	0	0	1	No	0	NA	3.52	1.22	1.16	1.97	20	18	6	2	0	0	0	8	71
376	the First People’s Hospital of Pingdingshan	30	Significant CAD	0	56	23.88	0	0	1	Yes	1	No	4.02	2.4	1.29	1.68	20	21	4	0	0	0	0	4	71
377	the First People’s Hospital of Pingdingshan	40	Significant CAD	0	87	23.44	0	0	1	Yes	1	No	6.25	2.71	1.13	3.55	29	25	8	2	0	0	0	10	71
378	General Hospital of Tisco	36	Significant CAD	1	64	25.16	1	0	1	Yes	0	NA	4.28	1.12	1.17	2.6	0	4	8	12	12	2	0	34	72
379	General Hospital of Tisco	40	Significant CAD	1	44	22.49	1	0	0	NA	0	NA	4.21	2.88	0.8	2.1	42	47	14	2	0	0	0	16	72
380	General Hospital of Tisco	40	Significant CAD	0	76	24.84	0	0	1	Yes	0	NA	4.13	1.04	1.8	1.86	6	9	10	13	17	12	7	59	72
381	General Hospital of Tisco	20	Significant CAD	1	49	22.59	0	0	0	NA	0	NA	3.31	0.95	0.73	2.15	11	16	11	5	2	1	0	19	72
382	General Hospital of Tisco	132	Significant CAD	1	50	24.79	0	0	0	NA	0	NA	4.39	1.33	0.87	2.92	25	25	14	5	2	0	0	21	72
383	the First People’s Hospital of Pingdingshan	21	Significant CAD	1	49	29.38	0	0	1	Yes	0	NA	5.12	1.47	1.02	3.42	22	37	33	20	2	0	0	55	72
384	the First People’s Hospital of Pingdingshan	23	Significant CAD	1	61	29.41	0	0	0	NA	0	NA	5.73	1.94	1.19	3.29	15	30	21	6	0	0	0	27	72
385	the First People’s Hospital of Pingdingshan	6	Significant CAD	1	41	31.49	0	0	1	Yes	0	NA	6.39	2.5	1.31	3.83	13	28	34	19	2	0	0	55	72
386	the First People’s Hospital of Pingdingshan	42	Significant CAD	0	68	23.44	0	0	0	NA	0	NA	4.04	1.7	1.03	2.09	9	18	18	6	1	0	0	25	72
387	General Hospital of Tisco	38	Significant CAD	1	56	25.06	1	0	1	No	0	NA	4.78	1.13	1.49	2.78	8	14	15	14	3	0	0	32	72.5
388	General Hospital of Tisco	12	Significant CAD	1	51	25.69	1	0	1	Yes	0	NA	4.44	2.05	0.91	2.6	0	3	8	18	27	20	21	94	73
389	General Hospital of Tisco	84	Significant CAD	1	59	24.8	1	1	0	NA	0	NA	3.85	1.13	0.91	2.43	8	7	10	18	13	6	2	49	73
390	the First People’s Hospital of Pingdingshan	8	Significant CAD	1	40	23.32	0	0	0	NA	0	NA	3.04	1.09	0.85	1.45	10	21	10	2	0	0	0	12	76
391	General Hospital of Tisco	4	Significant CAD	0	65	28.28	0	0	1	Yes	0	NA	3.57	1.57	1.44	1.42	8	15	17	16	11	2	0	46	73
392	General Hospital of Tisco	44	Significant CAD	1	46	22.86	1	1	1	Yes	1	Yes	4.11	2.16	0.78	2.35	12	15	15	16	7	0	0	38	73
393	General Hospital of Tisco	10	Significant CAD	1	65	25.93	1	0	0	NA	0	NA	4.38	2.8	0.92	2.19	12	13	12	12	5	0	0	29	73
394	the First People’s Hospital of Pingdingshan	12	Significant CAD	1	54	21.37	1	1	0	NA	0	NA	4.28	2.37	0.94	2.53	19	28	9	3	2	0	0	14	73
395	General Hospital of Tisco	16	Significant CAD	1	55	29.14	1	0	0	NA	0	NA	3.81	1.68	1.37	1.68	5	6	9	11	10	3	0	33	74
396	the First People’s Hospital of Pingdingshan	27	Significant CAD	1	79	23.83	1	0	1	No	0	NA	4.07	1.29	0.9	2.47	17	23	9	1	0	0	0	10	74
397	the First People’s Hospital of Pingdingshan	41	Significant CAD	1	84	24.22	0	0	1	Yes	0	NA	2.96	1.97	0.77	1.46	11	7	6	1	0	0	0	7	74
398	the First People’s Hospital of Pingdingshan	37	Significant CAD	1	48	28.34	1	1	1	Yes	0	NA	5.05	5.87	0.75	2.1	8	20	16	10	0	0	0	26	74
399	the First People’s Hospital of Pingdingshan	44	Significant CAD	1	79	27.64	1	1	1	No	0	NA	3.93	1.67	0.93	1.88	11	16	9	1	0	0	0	10	74
400	General Hospital of Tisco	80	Significant CAD	1	58	25.95	0	0	0	NA	0	NA	3.07	2.71	0.66	1.18	3	6	9	12	13	5	1	40	75
401	General Hospital of Tisco	4	Significant CAD	1	54	19.72	0	0	0	NA	0	NA	4.81	2.11	1.42	2.43	14	16	15	22	18	3	0	58	75
402	General Hospital of Tisco	32	Significant CAD	1	53	25.76	1	1	1	Yes	0	NA	4.97	2.53	0.92	2.9	5	6	8	12	18	14	15	67	75
403	General Hospital of Tisco	48	Significant CAD	1	42	25.47	1	1	1	Yes	0	NA	7.17	11.16	0.78	5.39	17	17	13	12	9	1	0	35	75
404	General Hospital of Tisco	38	Significant CAD	1	60	26.26	1	0	1	Yes	0	NA	3.6	1.29	0.87	2.14	17	16	6	0	0	0	0	6	75
405	General Hospital of Tisco	40	Significant CAD	1	55	22.49	0	0	1	Yes	0	NA	3.37	1.27	0.9	1.89	11	11	11	11	7	0	0	29	76
406	General Hospital of Tisco	20	Significant CAD	1	66	28.41	1	0	1	Yes	1	Yes	3.15	0.97	0.93	1.73	6	9	8	10	12	9	2	41	76
407	General Hospital of Tisco	42	Significant CAD	0	62	26.04	0	0	0	NA	0	NA	2.94	1.23	1.38	1	9	14	13	11	4	0	0	28	76
408	General Hospital of Tisco	16	Significant CAD	1	58	29.05	1	1	1	Yes	0	NA	2.97	3.46	0.72	0.68	2	2	2	2	3	6	24	37	76
409	General Hospital of Tisco	32	Significant CAD	1	35	24.22	0	0	0	NA	0	NA	4.52	2.81	0.85	2.39	12	21	17	7	0	0	0	24	76
410	General Hospital of Tisco	12	Significant CAD	0	79	28.19	0	0	1	Yes	0	NA	4.68	1.56	1.74	2.23	22	16	5	2	0	0	0	7	76
411	the First People’s Hospital of Pingdingshan	8	Significant CAD	1	40	23.36	0	0	0	NA	0	NA	3.05	1.08	0.84	1.55	10	21	10	2	0	0	0	12	76
412	General Hospital of Tisco	22	Significant CAD	1	67	21.71	0	0	1	Yes	1	Yes	3.83	1.62	1.2	1.89	11	18	14	7	0	0	0	21	77
413	General Hospital of Tisco	86	Significant CAD	1	82	21.55	1	0	0	NA	0	NA	4.84	1.5	0.94	3.22	7	17	16	6	0	0	0	22	77
414	General Hospital of Tisco	208	Significant CAD	1	70	23.12	0	0	0	NA	1	Yes	4.16	1.94	1.01	2.27	0	3	6	10	10	2	0	28	77
415	General Hospital of Tisco	6	Significant CAD	1	45	25.95	0	0	1	Yes	0	NA	3.55	2.26	0.79	1.73	8	10	12	19	22	8	0	61	77
416	General Hospital of Tisco	72	Significant CAD	1	65	21.38	1	0	0	NA	0	NA	2.95	1.66	0.57	1.78	7	8	9	11	12	6	1	39	77
417	General Hospital of Tisco	36	Significant CAD	0	79	22.58	0	0	1	Yes	0	NA	3.5	1.53	0.79	2.01	7	6	5	9	10	3	0	27	77
418	the First People’s Hospital of Pingdingshan	22	Significant CAD	1	64	26.59	0	0	1	Yes	1	No	3.7	1.27	1.16	1.88	18	21	10	3	0	0	0	13	77
419	the First People’s Hospital of Pingdingshan	16	Significant CAD	1	56	25.83	0	0	0	NA	0	NA	3.13	1.61	1.18	1.12	10	18	8	1	0	0	0	9	77
420	General Hospital of Tisco	76	Significant CAD	1	62	22.86	0	0	0	NA	0	NA	3.73	1.96	0.85	1.99	12	23	22	11	0	0	0	33	78
421	General Hospital of Tisco	6	Significant CAD	0	71	22.07	0	0	1	Yes	1	No	4.94	1.12	1.31	3.12	17	21	16	8	0	0	0	24	78
422	General Hospital of Tisco	40	Significant CAD	1	47	35.01	1	0	1	Yes	0	NA	3.91	2.85	0.78	1.83	14	17	13	5	0	0	0	18	78
423	the First People’s Hospital of Pingdingshan	122	Significant CAD	1	64	24.51	1	1	0	NA	0	NA	4.34	0.95	1.24	2.62	22	36	17	3	0	0	0	20	78
424	General Hospital of Tisco	52	Significant CAD	1	45	23.53	1	0	0	NA	0	NA	4.97	1.26	0.78	3.62	21	21	6	0	0	0	0	6	79
425	General Hospital of Tisco	20	Significant CAD	1	40	26.12	0	0	0	NA	0	NA	5.49	4.17	0.71	2.88	0	0	0	2	7	7	34	50	79
426	General Hospital of Tisco	98	Significant CAD	1	50	25.35	0	0	0	NA	1	Yes	4.19	0.94	1.01	2.75	45	35	11	2	0	0	0	13	79
427	General Hospital of Tisco	120	Significant CAD	1	47	23.53	0	0	1	Yes	0	NA	4.53	2.38	0.91	2.54	9	18	14	5	0	0	0	19	79
428	General Hospital of Tisco	12	Significant CAD	0	78	24.77	0	0	1	Yes	0	NA	7.66	3.47	1.03	5.05	22	23	16	12	8	2	0	38	79
429	General Hospital of Tisco	30	Significant CAD	0	72	24.97	0	0	1	Yes	1	No	5.12	1.9	0.93	3.33	6	8	8	7	7	17	58	97	79
430	General Hospital of Tisco	20	Significant CAD	1	49	26.96	0	0	1	Yes	1	Yes	4.24	2.95	0.9	2	5	13	16	15	7	0	0	38	79
431	General Hospital of Tisco	42	Significant CAD	1	47	27.18	1	1	1	Yes	0	NA	3.14	0.76	0.8	1.99	14	21	15	5	0	0	0	20	79
432	General Hospital of Tisco	80	Significant CAD	1	36	27.68	1	1	0	NA	0	NA	5.51	5.58	0.94	2.03	5	7	7	9	10	9	41	76	79
433	General Hospital of Tisco	8	Significant CAD	1	49	23.66	1	0	1	Yes	0	NA	4.81	1.39	1.77	2.41	8	9	8	8	6	3	0	25	79
434	General Hospital of Tisco	20	Significant CAD	1	55	26.08	0	0	0	NA	0	NA	4.16	1.45	1.21	2.29	16	19	16	16	13	3	1	49	79
435	General Hospital of Tisco	8	Significant CAD	1	58	24.49	1	0	0	NA	1	Yes	6.75	2.31	1.13	4.57	22	26	17	7	0	0	0	24	79
436	General Hospital of Tisco	32	Significant CAD	1	79	25.95	0	0	1	No	0	NA	4.97	1.12	1.04	3.42	32	35	20	6	0	0	0	26	79
437	the First People’s Hospital of Pingdingshan	94	Significant CAD	0	75	22.22	0	0	0	NA	0	NA	4.01	2.03	1.02	1.98	9	14	13	6	0	0	0	19	79
438	the First People’s Hospital of Pingdingshan	52	Significant CAD	1	49	25.95	1	1	1	Yes	0	NA	4.33	3.13	0.99	2.39	7	17	12	2	0	0	0	14	79
439	General Hospital of Tisco	42	Significant CAD	0	72	21.63	0	0	1	Yes	0	NA	4.96	1.95	1.47	2.6	24	28	19	9	2	0	0	30	79.1
440	General Hospital of Tisco	30	Significant CAD	1	59	25.47	1	1	0	NA	0	NA	4.6	1.1	1.08	3.02	22	24	10	0	0	0	0	10	80
441	General Hospital of Tisco	18	Significant CAD	1	66	21.8	1	0	0	NA	0	NA	7.02	0.75	1.78	4.9	35	37	29	21	4	0	0	54	80
442	General Hospital of Tisco	26	Significant CAD	1	73	25.65	0	0	1	Yes	0	NA	5.45	2.61	1.05	3.21	12	14	13	6	16	6	2	43	80
443	General Hospital of Tisco	20	Significant CAD	1	59	25.69	1	0	0	NA	0	NA	3.07	1.2	0.66	1.86	18	16	6	1	0	0	0	7	80
444	General Hospital of Tisco	38	Significant CAD	1	54	25.1	1	0	0	NA	0	NA	4.53	3.01	0.73	2.43	22	24	15	6	2	0	0	23	80
445	General Hospital of Tisco	20	Significant CAD	0	65	22.89	0	0	1	Yes	0	NA	3.62	5.41	0.78	1.58	5	5	4	7	10	10	9	40	80
446	General Hospital of Tisco	20	Significant CAD	1	56	25.43	0	0	0	NA	0	NA	4.15	3.04	0.82	2.33	19	21	10	1	0	0	0	11	80
447	General Hospital of Tisco	26	Significant CAD	1	73	22.09	0	0	1	No	0	NA	3.42	1.24	1.27	1.59	18	11	2	0	0	0	0	2	80
448	General Hospital of Tisco	12	Significant CAD	1	52	25.31	0	0	1	Yes	0	NA	6.19	1.6	1.06	4.4	42	25	4	0	0	0	0	4	81
449	General Hospital of Tisco	32	Significant CAD	1	61	26.73	0	0	1	Yes	1	No	4.42	2.25	0.74	2.66	9	4	0	0	0	0	0	0	82
450	General Hospital of Tisco	24	Significant CAD	1	62	29.39	1	1	1	Yes	0	NA	4.7	1.27	0.89	3.23	23	31	11	0	0	0	0	11	82
451	General Hospital of Tisco	80	Significant CAD	1	48	25.95	1	0	1	Yes	1	No	3.16	0.8	0.91	1.89	8	11	12	11	6	1	0	30	82
452	the First People’s Hospital of Pingdingshan	33	Significant CAD	1	52	27.61	0	0	1	Yes	0	NA	5.85	4.24	0.95	3.1	13	18	20	14	2	0	0	36	82
453	the First People’s Hospital of Pingdingshan	16	Significant CAD	1	46	29.39	1	1	0	NA	0	NA	4.63	3.45	0.93	2.42	6	12	23	22	5	0	0	50	82
454	General Hospital of Tisco	72	Significant CAD	1	52	29.07	1	1	0	NA	0	NA	7.23	2.21	0.93	5.3	18	20	20	20	7	0	0	47	83
455	General Hospital of Tisco	60	Significant CAD	1	69	29.07	1	0	0	NA	0	NA	3.67	1.16	1.1	2.04	7	13	9	4	1	0	0	14	83
456	General Hospital of Tisco	44	Significant CAD	1	48	23.32	1	0	1	Yes	0	NA	4.54	2.08	1.21	2.38	11	23	19	8	0	0	0	27	83
457	General Hospital of Tisco	10	Significant CAD	0	60	22.04	0	0	0	NA	0	NA	4.03	1.16	1.52	1.98	28	23	8	2	0	0	0	10	83
458	General Hospital of Tisco	44	Significant CAD	1	45	26.57	0	0	1	Yes	0	NA	2.98	2.6	0.64	1.16	2	8	10	10	5	0	0	25	83
459	General Hospital of Tisco	32	Significant CAD	1	61	26.47	0	0	1	Yes	0	NA	5.63	1.43	1.3	3.68	17	17	6	0	0	0	0	6	83
460	General Hospital of Tisco	161	Significant CAD	1	50	33.8	1	0	1	Yes	0	NA	3.62	3.57	0.62	1.38	10	12	14	18	19	6	0	57	84
461	General Hospital of Tisco	52	Significant CAD	1	63	25.71	0	0	1	Yes	0	NA	3.92	1.82	0.76	2.33	8	11	9	10	5	1	0	25	84
462	General Hospital of Tisco	48	Significant CAD	1	69	25.35	0	0	1	Yes	0	NA	3.23	1.02	1.12	1.65	19	13	4	1	0	0	0	5	84
463	the First People’s Hospital of Pingdingshan	20	Significant CAD	1	73	25.26	0	0	0	NA	0	NA	4.47	2.45	1.09	2.3	17	23	16	6	0	0	0	22	84
464	the First People’s Hospital of Pingdingshan	11	Significant CAD	1	81	24.93	1	1	1	No	0	NA	4.95	1.01	1.54	2.68	7	25	35	16	0	0	0	51	84
465	General Hospital of Tisco	16	Significant CAD	1	49	27.73	1	0	1	No	0	NA	5.13	3.46	0.67	3.4	2	6	7	14	22	10	2	55	85
466	General Hospital of Tisco	24	Significant CAD	1	55	26.73	1	0	1	Yes	0	NA	4.5	0.68	1.64	2.55	20	23	14	7	2	0	0	23	85
467	General Hospital of Tisco	20	Significant CAD	1	43	25.1	0	0	1	Yes	0	NA	5.13	0.9	1.31	3.41	26	24	10	3	0	0	0	13	85
468	the First People’s Hospital of Pingdingshan	33.5	Significant CAD	1	55	22.91	0	0	1	Yes	0	NA	4.24	4.37	0.9	1.82	20	25	21	9	0	0	0	30	85
469	General Hospital of Tisco	66	Significant CAD	1	78	25.21	1	0	1	Yes	0	NA	3.51	0.58	1.3	1.95	44	31	8	0	0	0	0	8	85.4
470	General Hospital of Tisco	1	Significant CAD	1	55	21.45	0	0	0	NA	0	NA	3.14	1.1	0.9	1.74	6	8	9	9	8	3	2	31	86
471	General Hospital of Tisco	4	Significant CAD	1	76	23.67	0	0	1	Yes	1	Yes	2.75	1.58	0.61	1.42	10	15	9	2	0	0	0	11	86
472	General Hospital of Tisco	184	Significant CAD	1	82	23.81	0	0	0	NA	1	No	4.35	1.1	0.62	3.23	9	10	9	6	1	0	0	16	138
473	General Hospital of Tisco	40	Significant CAD	1	45	25.76	0	0	0	NA	0	NA	5.44	5.8	1.24	3.1	5	4	3	4	5	3	22	37	87
474	General Hospital of Tisco	4	Significant CAD	1	62	29.7	1	0	0	NA	0	NA	3.65	1.5	1.36	1.61	7	8	9	11	11	3	1	35	87
475	the First People’s Hospital of Pingdingshan	75	Significant CAD	1	48	24.8	0	0	0	NA	0	NA	5.22	2.72	0.9	4.21	35	46	11	0	0	0	0	11	87
476	General Hospital of Tisco	34	Significant CAD	1	76	26.37	1	0	0	NA	1	Yes	3.58	1.53	0.83	2.05	7	19	25	12	3	0	0	40	89
477	General Hospital of Tisco	64	Significant CAD	1	54	29.35	0	0	0	NA	0	NA	2.46	0.89	0.6	1.46	20	24	11	2	0	0	0	13	90
478	General Hospital of Tisco	8	Significant CAD	1	60	28.74	0	0	1	Yes	0	NA	3.5	1.34	0.88	2.01	17	22	10	2	0	0	0	12	90
479	General Hospital of Tisco	20	Significant CAD	1	50	24.49	1	0	1	Yes	0	NA	3.86	1.4	1.19	2.03	10	6	2	0	0	0	0	2	91
480	General Hospital of Tisco	82	Significant CAD	1	68	25.71	0	0	1	Yes	1	No	2.44	1.05	1.19	0.77	11	20	13	3	0	0	0	16	91
481	the First People’s Hospital of Pingdingshan	6	Significant CAD	1	56	23.12	1	1	1	Yes	1	Yes	6.19	1.99	1.26	3.57	15	24	25	17	2	0	0	44	91
482	General Hospital of Tisco	5	Significant CAD	1	63	26.26	0	0	0	NA	0	NA	4.95	1.14	1.04	3.39	37	37	18	3	0	0	0	21	92
483	General Hospital of Tisco	80	Significant CAD	1	61	24.8	0	0	0	NA	0	NA	5.3	0.52	1.57	3.49	34	32	25	10	1	0	0	36	92
484	General Hospital of Tisco	160	Significant CAD	1	45	25.35	0	1	1	Yes	0	NA	3.4	1.64	1.29	1.36	10	6	3	5	8	10	15	41	92
485	General Hospital of Tisco	36	Significant CAD	1	64	25.1	1	1	1	Yes	0	NA	3.81	1.86	0.74	2.22	9	11	12	11	4	0	0	27	92
486	General Hospital of Tisco	74	Significant CAD	1	64	29.3	1	0	1	Yes	1	Yes	2.75	2.27	0.49	1.45	6	6	6	5	1	0	0	12	93
487	General Hospital of Tisco	40	Significant CAD	1	74	26.12	0	0	1	Yes	0	NA	3.97	0.58	0.94	2.77	40	16	0	0	0	0	0	0	94
488	General Hospital of Tisco	52	Significant CAD	1	55	25.69	1	0	1	Yes	0	NA	4.39	3.17	0.58	2.37	6	5	5	7	9	5	34	60	94
489	General Hospital of Tisco	10	Significant CAD	1	77	25.91	0	0	1	Yes	0	NA	2.86	1.81	1.01	1.03	6	10	6	3	0	0	0	9	96
490	General Hospital of Tisco	36	Significant CAD	0	70	27.06	0	0	1	Yes	0	NA	5.21	1.13	1.58	3.12	25	19	7	2	0	0	0	9	96
491	General Hospital of Tisco	8	Significant CAD	1	65	24.91	1	0	1	Yes	0	NA	3.21	1.92	0.7	1.64	20	16	5	0	0	0	0	5	96
492	General Hospital of Tisco	52	Significant CAD	1	63	25.21	1	0	1	Yes	1	No	3.4	1.18	0.81	2.05	17	22	14	9	2	0	0	25	96
493	General Hospital of Tisco	88	Significant CAD	1	68	21.45	0	0	1	Yes	0	NA	2.6	0.78	0.86	1.39	10	16	8	0	0	0	0	8	97
494	General Hospital of Tisco	92	Significant CAD	1	56	25.35	1	0	1	Yes	0	NA	3.93	2.54	0.87	1.91	12	12	7	2	0	0	0	9	97
495	General Hospital of Tisco	16	Significant CAD	1	54	26.26	1	0	0	NA	0	NA	4.75	1.05	1.05	3.22	4	10	19	20	4	0	0	43	97
496	General Hospital of Tisco	92	Significant CAD	1	70	22.04	1	0	0	NA	0	NA	3.41	2.06	0.83	1.81	21	14	3	0	0	0	0	3	97
497	General Hospital of Tisco	20	Significant CAD	1	74	21.15	1	0	1	Yes	1	Yes	3.09	2.04	1.02	1.14	19	12	2	0	0	0	0	2	97
498	General Hospital of Tisco	56	Significant CAD	1	43	30.1	0	0	1	Yes	0	NA	4.56	1.08	0.87	3.2	1	3	8	16	16	6	1	47	98
499	General Hospital of Tisco	58	Significant CAD	1	64	20.76	0	0	0	NA	0	NA	3.72	1.4	0.46	2.62	15	11	6	5	5	4	26	46	99
500	General Hospital of Tisco	148	Significant CAD	1	52	25.61	1	0	1	Yes	1	Yes	2.36	1.01	0.85	1.05	6	12	14	10	0	0	0	24	102
501	the First People’s Hospital of Pingdingshan	24	Significant CAD	0	64	23.44	0	0	1	Yes	1	No	3.21	1.62	1.2	1.33	17	8	0	0	0	0	0	0	104
502	General Hospital of Tisco	32	Significant CAD	1	58	25.86	1	0	0	NA	0	NA	3.06	0.28	0.98	1.95	32	23	4	0	0	0	0	4	106
503	the First People’s Hospital of Pingdingshan	32	Significant CAD	1	54	25.65	1	1	1	Yes	0	NA	3.17	1.51	0.94	1.55	15	15	4	0	0	0	0	4	106
504	General Hospital of Tisco	118	Significant CAD	0	71	26.56	0	0	1	Yes	0	NA	5.35	1.3	1.26	3.5	27	14	1	0	0	0	0	1	107
505	the First People’s Hospital of Pingdingshan	19	Significant CAD	1	53	27.68	1	1	1	No	0	NA	4.74	2.47	1.05	2.69	19	27	16	6	3	1	0	26	108
506	General Hospital of Tisco	20	Significant CAD	1	48	26.22	0	0	1	Yes	0	NA	3.53	1.46	1.05	1.82	11	6	1	0	0	0	0	1	109
507	General Hospital of Tisco	72	Significant CAD	1	72	24.46	0	0	0	NA	0	NA	4.09	1.78	1.05	2.23	1	6	13	23	20	5	0	61	110
508	the First People’s Hospital of Pingdingshan	35	Significant CAD	1	77	29.06	0	0	1	Yes	1	No	2.25	1.38	0.69	1.15	9	16	9	3	0	0	0	12	117
509	General Hospital of Tisco	78	Significant CAD	1	69	25.91	1	0	1	Yes	1	No	2.54	0.63	0.88	1.37	30	17	4	0	0	0	0	4	119
510	General Hospital of Tisco	188	Significant CAD	1	64	25.4	0	0	1	Yes	0	NA	5.19	1.84	0.93	3.42	16	19	17	11	1	0	0	29	124
511	General Hospital of Tisco	53	Significant CAD	1	63	26.12	0	0	1	Yes	1	Yes	4.73	1.32	1.43	2.7	10	16	9	2	0	0	0	11	125
512	General Hospital of Tisco	24	Significant CAD	1	75	23.18	0	0	1	Yes	1	Yes	6.84	1.25	1.11	5.16	8	5	4	5	9	12	53	83	129
513	General Hospital of Tisco	68	Significant CAD	1	66	25.69	1	1	0	NA	0	NA	5.84	1.67	1.12	3.96	21	26	24	24	21	6	0	75	132
514	General Hospital of Tisco	184	Significant CAD	1	82	23.81	0	0	0	NA	1	No	4.35	1.1	0.62	3.23	9	10	9	6	1	0	0	16	138
515	General Hospital of Tisco	24	Significant CAD	0	82	25.06	1	0	1	Yes	0	NA	3.32	1.2	1.13	1.64	27	14	3	0	0	0	0	3	154
516	General Hospital of Tisco	72	Significant CAD	1	34	21.22	1	0	1	Yes	0	NA	3.62	3.26	0.69	1.45	6	9	10	13	16	8	2	49	854
517	General Hospital of Tisco	16	Significant CAD	0	63	27.34	0	0	1	Yes	1	Yes	2.8	1.51	0.66	1.5	6	17	17	13	4	0	0	34	NA
518	General Hospital of Tisco	36	Significant CAD	1	58	26.56	0	0	1	Yes	1	Yes	4.22	0.9	1.37	1.53	2	6	4	0	0	0	0	4	NA
519	General Hospital of Tisco	8	Significant CAD	1	56	25.1	0	0	0	NA	0	NA	3.24	1.72	0.74	1.72	5	7	10	14	17	6	0	47	NA
520	General Hospital of Tisco	20	Significant CAD	0	77	26.37	0	0	1	Yes	1	Yes	3.31	1.31	1.16	1.63	11	17	12	7	1	0	0	20	NA
